# Supplementary material for: Extensive lymphatic spread of papillary thyroid microcarcinoma is associated with an increase in expression of genes involved in epithelial‐mesenchymal transition and cancer stem cell‐like properties
Source: Cancer Med. 2019 Sep 9;8(15):6528–37. doi: 10.1002/cam4.2544 (PMC6825983; doi:10.1002/cam4.2544)
Supplement: Supplementary file 3 [file CAM4-8-6528-s003.xlsx]

## Sheet: N1b_N0_fc2 & raw.p
TargetID	RefSeq_NM	GeneSymbol	GENE_ID	N1b/N0.fc	N1b/N0.fc.sd	N0.mean	N1b.mean	N0.sd	N1b.sd	N1b/N0.volume	N1b/N0.stat_results	N1b/N0.raw.pval	N1b/N0.bh.pval	PTMC1	PTMC1 matched normal	PTMC2	PTMC2 matched normal	PTMC3	PTMC3 matched normal	PTMC4	PTMC4 matched normal	PTMC5	PTMC5 matched normal	PTMC6	PTMC6 matched normal	PTMC7	PTMC7 matched normal	PTMC8	PTMC8 matched normal	PTMC1.AVG_Signal	PTMC1 matched normal.AVG_Signal	PTMC2.AVG_Signal	PTMC2 matched normal.AVG_Signal	PTMC3.AVG_Signal	PTMC3 matched normal.AVG_Signal	PTMC4.AVG_Signal	PTMC4 matched normal.AVG_Signal	PTMC5.AVG_Signal	PTMC5 matched normal.AVG_Signal	PTMC6.AVG_Signal	PTMC6 matched normal.AVG_Signal	PTMC7.AVG_Signal	PTMC7 matched normal.AVG_Signal	PTMC8.AVG_Signal	PTMC8 matched normal.AVG_Signal	PTMC1.Detection.Pval	PTMC1 matched normal.Detection.Pval	PTMC2.Detection.Pval	PTMC2 matched normal.Detection.Pval
ILMN_1653501	NM_001005914.1	SEMA3B	7869	2.58398	0.456547	7.66364	9.03323	0.406582	0.20767	8.3203	5.42533	0.0169298	0.9997	7.68886	8.62683	7.24503	8.98453	8.05702	9.3217	9.27964	9.59865	9.14447	9.21934	9.03768	8.9038	8.72211	9.44148	8.98226	9.1255	213.93	473.133	168.225	605.175	262.204	477.985	656.048	754.71	375.232	467.447	624.669	627.115	324.913	566.469	570.059	709.648	0	0	0.0194805	0
ILMN_1653687	NM_021808.2	GALNT9	50614	2.17842	0.933817	8.0396	9.16288	0.246057	0.900816	8.58288	2.62959	0.0474426	0.9997	8.10353	8.23981	7.76788	10.102	8.24737	10.0011	9.14872	10.985	9.14242	10.0904	10.6444	9.49697	8.39757	10.0918	8.48126	10.1571	286.418	360.961	249.644	1334.63	299.825	761.274	598.554	1997.36	374.659	838.327	1916.63	960.769	265.025	867.767	395.354	1468.23	0	0	0	0
ILMN_1654966	NM_182826.1	SCARA3	51435	2.0272	0.772251	9.42948	10.449	0.414641	0.651494	9.92614	2.70357	0.036178	0.9997	9.41238	9.68828	9.8524	10.6224	9.02365	9.58072	9.92066	10.1952	10.0869	9.8612	10.8938	9.45926	9.96805	9.97329	11.3754	10.1765	692.104	973.837	1142.67	1917.45	527.795	570.614	1036.86	1141.8	710.856	714.598	2274.37	932.346	744.554	801.152	3093.56	1490.15	0	0	0	0
ILMN_1663032	NM_022823.1	FNDC4	64838	2.13892	0.770502	8.62884	9.72573	0.181422	0.748838	9.16088	3.12602	0.0281077	0.9997	8.46007	7.82918	8.60575	7.8666	8.8207	7.54591	9.67558	7.80624	10.4641	8.09519	9.6969	7.79043	8.53664	7.65416	10.2554	7.72539	362.945	269.209	470.764	270.621	454.314	162.538	869.142	213.777	930.962	221.516	996.999	268.716	288.534	175.708	1406.28	249.924	0	0	0	0
ILMN_1667796	NM_000517.3	HBA2	3040	2.03928	0.68716	10.6356	11.6637	0.516167	0.453609	11.1378	2.85175	0.0481791	0.9997	10.2733	13.3332	10.4069	14.1538	11.2266	15.1122	11.6427	14.8351	12.1078	14.6605	12.0088	15.4076	10.9547	13.9425	11.6044	12.7465	1250.82	13112.8	1723.03	23028.2	2432.78	26095.9	3537.94	33030.1	3077.72	20193.5	4795.01	50805.4	1461.23	11885.3	3630.87	8536.62	0	0	0	0
ILMN_1683279	NM_000287.2	PEX6	5190	2.67416	0.615982	7.84599	9.26508	0.357686	0.501493	8.52606	4.65474	0.00416052	0.9997	7.49982	7.4346	7.82397	7.7619	8.21418	8.17409	8.88409	9.11696	9.48714	9.29038	8.66742	8.91058	9.35345	9.56905	9.93329	9.49697	186.842	199.415	259.675	250.795	292.005	231.307	498.314	538.796	474.487	488.598	481.16	630.273	490.505	612.985	1115.72	916.91	0	0	0	0
ILMN_1685608	NM_002523.1	NPTX2	4885	2.01152	0.401863	7.17074	8.17902	0.163241	0.367214	7.6583	5.3251	0.00197698	0.9997	7.2104	7.31918	6.99132	7.13984	7.31049	6.85149	8.65983	7.03678	8.43015	7.03531	8.10202	7.0773	7.96275	6.93515	7.74034	7.01364	153.315	182.567	135.956	162.069	146.139	105.996	428.64	126.302	238.177	115.862	317.277	151.803	199.681	111.258	232.343	143.794	0.0168831	0.0038961	0.224675	0.0376623
ILMN_1688953	NM_032900.4	ARHGAP19	84986	-2.24128	0.376304	10.4789	9.31453	0.128169	0.353804	9.87955	-6.66566	0.000833246	0.9997	10.3354	9.34231	10.5822	9.07691	10.5189	8.77984	9.46127	9.00073	8.93504	8.76315	9.55898	8.8074	9.67971	9.09169	8.93763	8.79949	1309.51	769.592	1931.37	647.643	1497.21	335.834	750.604	494.035	327.049	343.666	906.054	582.995	619.474	447.249	551.297	561.273	0	0	0	0
ILMN_1701220	NM_004764.3	PIWIL1	9271	-2.8064	0.723511	9.27015	7.78143	0.535259	0.486791	8.49323	-3.93828	0.0170939	0.9997	8.6752	7.17354	9.42261	8.03976	9.71264	7.03815	7.97762	7.39526	7.40961	6.96047	8.55122	8.11667	7.51626	7.33511	7.45243	7.07395	422.248	164.344	842.879	307.466	867.562	120.757	262.422	161.444	137.461	110.872	443.858	348.465	151.2	144.053	186.786	149.954	0	0.0207792	0	0
ILMN_1708934	NM_001124.1	ADM	133	-2.35519	0.695055	13.0572	11.8214	0.266352	0.641995	12.424	-3.79443	0.00997727	0.9997	12.8393	10.3316	13.3541	11.6623	12.9783	9.99617	11.2057	11.6594	12.3093	9.6843	11.2142	10.8611	11.7459	10.357	12.632	10.1637	7318.22	1521.7	13182.1	3920.86	7695.84	758.976	2599.15	3198.32	3533.7	633.924	2819.44	2508.41	2579.61	1034.57	7627.22	1475.41	0	0	0	0
ILMN_1717793	NM_033520.1	C19orf33	64073	3.12704	0.86816	9.50395	11.1487	0.751113	0.435351	10.2935	3.46014	0.0444591	0.9997	10.3629	8.34848	9.17826	8.83595	8.97065	8.95538	10.8231	9.95433	11.8987	9.26239	10.9768	8.79886	10.9038	9.01705	11.1413	8.24129	1334.79	391.051	707.115	544.426	509.264	377.585	1951.1	964.672	2669.79	479.078	2401	578.667	1415.31	426.231	2649.35	367.794	0	0	0	0
ILMN_1726250	NM_015692.2	CPAMD8	27151	2.99402	1.19145	7.70474	9.28682	0.490349	1.08587	8.45887	2.81453	0.0315183	0.9997	7.54942	7.43392	7.31086	8.30797	8.25393	7.67681	8.32075	8.22113	9.68697	7.59227	10.6673	7.73167	8.04717	7.77961	9.71194	7.75297	193.615	199.31	176.456	370.935	302.003	173.148	337.273	284.732	544.567	162.517	1946.81	256.818	210.423	190.13	950.324	255.28	0	0	0.0038961	0
ILMN_1734472	NM_144962.2	PEBP4	157310	-2.19159	0.69914	9.38516	8.25318	0.562053	0.415804	8.80099	-3.02663	0.0489889	0.9997	9.73183	9.41095	9.68697	9.41197	8.73667	9.37609	8.3217	9.15696	7.97496	9.98805	7.73588	9.25002	8.41972	9.33585	8.81365	9.07828	862.386	806.007	1010.54	815.455	424.229	495.292	337.603	554.005	181.951	779.643	241.555	807.161	268.543	530.475	501.934	682.074	0	0	0	0
ILMN_1735156	NM_032034.2	SLC4A11	83959	2.33962	0.980819	9.56437	10.7906	0.363201	0.911094	10.159	2.67602	0.0392184	0.9997	9.85969	9.56678	9.6746	10.0813	9.15883	10.9691	9.98326	10.9312	11.3175	11.3114	11.4401	9.61191	9.63124	11.0582	11.5812	11.8344	938.028	897.553	1002.93	1313.79	577.99	1465.8	1078.98	1918.25	1722.74	1928.82	3273.51	1047.43	593.497	1656.01	3573.68	4636.73	0	0	0	0
ILMN_1740426	NM_016084.3	RASD1	51655	4.05913	0.997615	9.78486	11.806	0.430981	0.899717	10.748	4.27229	0.00542422	0.9997	9.47482	9.35885	9.60276	10.0742	10.277	11.3403	11.6225	12.3218	13.2521	10.8617	11.944	8.9994	10.8676	11.2936	11.344	10.1274	720.739	779.128	953.01	1307.22	1264.6	1897.7	3498.51	5106.87	6795.4	1411.61	4596.19	670.95	1377.69	1942.72	3016.22	1440.35	0	0	0	0
ILMN_1741021	NM_003956.3	CH25H	9023	2.8077	1.25362	7.84619	9.33558	0.579239	1.11178	8.55855	2.4856	0.0475289	0.9997	8.04886	8.36967	7.19285	7.13941	8.29686	7.11549	10.0542	7.637	10.6927	7.31342	8.10581	7.14442	9.51081	7.85676	8.31434	7.0141	275.804	396.992	161.617	162.05	311.292	127.41	1129.29	190.346	1105.81	137.378	318.1	159.042	547.53	200.356	350.435	143.835	0	0	0.0324675	0.0376623
ILMN_1747546	NM_005727.2	TSPAN1	10103	2.02297	0.758044	8.52283	9.5393	0.164751	0.739924	9.01675	2.95227	0.0349873	0.9997	8.494	8.69018	8.37439	9.60064	8.70009	9.30871	9.22188	8.9579	10.5244	9.27676	10.0344	9.17418	9.27224	9.31897	8.64359	9.12928	372.264	494.019	391.987	925.567	413.372	474.373	630.09	478.834	978.282	484.319	1266.45	762.126	464.48	524.007	443.817	711.499	0	0	0	0
ILMN_1751885	NM_001079859.1	GPR64	10149	2.10558	0.60785	8.09661	9.17083	0.416874	0.442377	8.61699	3.4479	0.0210912	0.9997	8.39555	8.49754	7.6204	8.25914	8.27388	8.02224	8.78804	8.57987	9.04881	8.06103	9.79467	7.75973	9.4468	8.69749	8.77581	8.15963	348.886	434.261	223.618	358.691	306.588	210.917	465.917	364.762	351.599	216.883	1067.01	262.306	524.301	345.107	489.726	347.16	0	0	0	0
ILMN_1751901	NM_030923.3	TMEM163	81615	2.94374	0.506123	8.22067	9.77833	0.261457	0.43336	8.96574	6.34079	0.000745565	0.9997	8.04589	8.34196	8.09488	7.04847	8.52125	7.01236	9.36016	7.13872	10.2599	7.14889	10.1607	6.97163	9.77776	7.72667	9.33311	6.83094	275.309	389.294	317.06	152.523	364.307	118.384	696.357	136.039	802.281	124.717	1372.47	140.614	659.969	183.615	730.705	127.194	0	0	0	0.0792208
ILMN_1753584	NM_002273.2	KRT8	3856	2.17591	0.493818	11.6429	12.7645	0.103072	0.482942	12.1908	5.00663	0.00520116	0.9997	11.755	11.6559	11.5522	11.8514	11.6215	12.6595	13.0707	12.2457	13.3439	12.1488	12.7846	11.9319	12.5273	12.0324	12.096	12.4708	3453.7	3711.95	3782.8	4443.28	3200.33	4674.42	10287.8	4840.28	7260.55	3433.12	7979.04	5142.07	4426.15	3184.16	5234.89	7080.93	0	0	0	0
ILMN_1753931	NM_001801.2	CDO1	1036	2.88702	0.676983	7.62821	9.15779	0.233161	0.635564	8.35808	4.86354	0.00366582	0.9997	7.8478	8.35235	7.38351	9.00187	7.65332	8.04216	8.52105	8.51435	9.76102	9.62011	9.7648	8.88486	9.26697	9.14447	8.47511	8.98058	238.704	392.424	186.44	612.965	191.216	213.459	389.682	348.36	574.975	609.166	1044.39	618.427	462.902	462.872	393.596	638.817	0	0	0.0025974	0
ILMN_1759766	NM_206833.2	CTXN1	404217	2.42726	0.647512	10.8766	12.1559	0.318603	0.563706	11.4985	4.09946	0.00637334	0.9997	10.8924	8.804	10.5504	9.28366	11.187	9.6953	11.8341	9.59249	12.9783	9.60319	11.7666	8.61224	12.5086	10.3256	11.692	9.7817	1900.65	531.287	1894.39	751.566	2372.51	614.549	4118.53	751.251	5527.1	603.322	4106.59	506.594	4370.25	1013.98	3881.65	1122.84	0	0	0	0
ILMN_1769388	NM_004004.4	GJB2	2706	2.71794	0.710814	8.07812	9.52064	0.287982	0.649864	8.76977	4.30824	0.00544941	0.9997	8.16205	8.08287	7.7575	8.29107	8.31482	8.68714	9.95142	8.61891	9.94015	7.85188	10.0772	8.42629	8.69837	8.21596	8.93601	8.20483	298.908	322.74	247.655	366.437	314.462	315.734	1057.16	375.706	644.492	189.449	1300.86	439.117	320.383	252.596	550.304	358.316	0	0	0	0
ILMN_1770338	NM_014220.2	TM4SF1	4071	3.45379	0.615493	12.5969	14.3851	0.549536	0.277205	13.4614	5.24956	0.0186309	0.9997	12.6779	12.5044	12.0114	13.1685	13.1015	12.4591	14.3065	12.4955	14.7604	12.8189	14.0032	12.4947	14.3541	12.5605	14.5015	12.0419	6508.19	7097.89	5173.2	11105.6	8405.04	4100.52	24447.7	5786.41	18446.7	5480.68	18090.4	7608.51	15137.3	4574.88	29262.5	5262.53	0	0	0	0
ILMN_1775736	NM_182795.1	NPM2	10361	2.01182	0.542213	8.2186	9.22711	0.0688006	0.537831	8.70827	4.13688	0.0129326	0.9997	8.29072	8.23892	8.15369	8.65044	8.2114	8.82176	8.88087	10.0614	9.6969	9.02678	9.12347	9.16662	8.58251	9.35446	9.85178	8.74827	325.16	360.57	331.712	473.063	291.368	345.38	497.482	1042.95	548.254	408.634	663.902	757.591	296.182	537.024	1053.23	541.802	0	0	0	0
ILMN_1781700	NM_003855.2	IL18R1	8809	2.30343	0.72962	7.97621	9.18	0.551393	0.477819	8.55696	3.13964	0.037131	0.9997	8.60026	8.6752	7.55482	7.65303	7.77356	7.77373	8.79914	7.7721	9.95576	7.64258	8.80697	8.13893	9.28523	7.973	9.05288	7.91869	400.167	489.113	212.332	232.746	210.773	182.571	469.599	209.236	651.259	167.229	532.664	353.707	468.975	216.105	600.36	291.439	0	0	0	0
ILMN_1785404	NM_005130.3	FGFBP1	9982	4.52956	0.957383	7.1582	9.33758	0.528463	0.798316	8.17559	4.64061	0.00387035	0.9997	6.58922	7.44719	7.25173	7.92949	7.63366	8.11132	8.90171	8.04922	10.4044	7.24418	9.96973	8.23242	8.59682	7.73588	8.81523	8.32565	102.858	201.255	169.037	282.68	187.927	222.798	504.378	251.796	887.62	131.704	1211.76	381.927	298.603	184.74	502.346	390.834	0.748052	0	0.0181818	0
ILMN_1786720	NM_006017.1	PROM1	8842	3.10556	1.01911	7.66309	9.29795	0.548042	0.859203	8.44103	3.28444	0.0172801	0.9997	7.1277	7.75492	7.63862	12.2034	8.22296	11.6205	9.14138	9.69842	10.2955	12.3282	8.31307	11.9153	8.67962	10.2281	10.0602	11.2401	145.298	255.167	226.652	5626.62	294.796	2278.03	595.047	807.67	824.249	3903.39	370.856	5087.6	316.068	949.698	1219.75	3081.27	0.0376623	0	0	0
ILMN_1789599	NM_182744.1	NBL1	4681	2.48899	0.593075	10.7329	12.0485	0.451277	0.384822	11.3717	4.21314	0.0153694	0.9997	10.9924	10.9924	10.2119	11.9404	10.9946	11.7309	12.5244	11.8222	12.3767	12.0851	11.7574	11.4522	11.9365	12.2947	11.6475	11.4676	2051.75	2353.22	1483.06	4709.67	2072.26	2477.1	6776.95	3579.14	3699.61	3288.59	4079.36	3753.2	2974.36	3855.92	3745.48	3592.24	0	0	0	0
ILMN_1791280	NM_014365.2	HSPB8	26353	2.29913	0.866123	8.21616	9.41724	0.471454	0.726568	8.79623	2.83358	0.0307363	0.9997	8.57255	9.78382	7.68158	9.53777	8.39434	10.5375	10.3742	9.87163	9.94526	9.57519	8.78441	9.06894	9.2683	9.217	8.71409	9.60598	391.94	1049.18	233.868	888.209	332.055	1088.61	1416.65	915.401	646.698	592.806	524.445	703.486	463.443	486.817	469.12	999.124	0	0	0	0
ILMN_1807439	NM_000693.2	ALDH1A3	220	3.79731	0.610045	8.72085	10.6458	0.34582	0.502557	9.63538	6.40321	0.000835158	0.9997	8.89132	7.76294	8.32289	8.23126	8.94833	7.20786	10.2373	8.49414	11.5222	7.30247	10.4621	7.68712	10.4786	8.17759	10.529	7.60232	487.47	256.561	376.798	351.507	502.058	135.802	1286.62	342.691	2020.99	136.415	1688.72	248.403	1054.96	246.485	1702.88	226.545	0	0	0	0
ILMN_1809613	NM_019850.1	NGEF	25791	2.58593	0.785589	8.40026	9.77095	0.584511	0.524877	9.05972	3.33438	0.0296331	0.9997	9.02079	6.96987	8.31991	7.11277	7.86009	6.82556	9.06526	7.20224	10.2916	6.6654	9.41806	6.80468	9.86142	6.80468	10.2184	6.93904	530.831	144.667	376.225	159.278	224.939	104.23	565.239	142.042	821.751	92.9176	818.35	122.376	693.179	102.367	1373.43	136.675	0	0.141558	0	0.0545455
ILMN_1813179	XM_942831.2	LOC401074	401074	-2.02097	0.751977	8.62214	7.60709	0.414531	0.627403	8.09872	-2.75238	0.0343784	0.9997	8.67475	8.5635	8.18381	8.35527	9.00785	8.86673	8.35042	8.44722	8.14624	8.42326	7.04771	7.56	7.52567	8.23708	6.96539	7.33965	422.051	453.462	340.293	383.163	522.157	355.369	344.62	331.496	201.106	275.464	142.807	224.951	152.008	256.57	128.567	182.99	0	0	0	0
ILMN_1814106	NM_199001.1	C9orf169	375791	2.19719	0.892839	8.49691	9.63257	0.218379	0.865721	9.04694	2.78912	0.0403868	0.9997	8.61081	7.89875	8.24513	8.52794	8.6348	8.62071	8.41275	7.98213	10.7612	8.37485	9.3224	8.68671	10.0057	8.11358	9.66087	8.07455	403.948	284.347	355.444	435.395	394.21	303.793	362.02	241.634	1159.06	267.037	763.442	535.168	763.631	236.497	917.691	326.146	0	0	0	0
ILMN_1837428	AF131784			2.7659	0.823966	7.67498	9.14273	0.498501	0.656061	8.37677	3.5712	0.0140613	0.9997	8.09355	7.79607	7.12349	7.40426	7.8079	6.93988	9.68758	7.42365	9.48359	7.09318	8.04717	7.49548	9.03986	7.3076	9.45544	7.31068	284.112	263.186	153.411	195.036	216.422	112.64	878.101	164.86	473.701	119.775	305.25	212.98	396.902	141.301	793.949	178.818	0	0	0.061039	0.0025974
ILMN_1844593	AF176921			2.029	0.58286	7.52062	8.54139	0.272126	0.515434	8.01477	3.6592	0.0106114	0.9997	7.43872	7.83043	7.29884	7.78644	7.82428	8.97399	8.6139	8.39642	9.15663	9.16662	7.78442	7.85571	8.8035	9.2353	8.34848	9.19729	178.813	269.425	174.794	255.537	218.93	381.885	414.615	320.42	377.889	450.62	250.44	284.285	341.445	492.516	359.486	741.689	0	0	0.00519481	0
ILMN_1853824	NM_002409.4	MGAT3	4248	3.13165	0.701664	9.61676	11.2637	0.245669	0.657251	10.4077	5.04628	0.0030354	0.9997	9.72099	9.04715	9.79314	7.96867	9.33616	7.9898	10.4337	8.50062	12.2693	7.53573	11.1027	7.75507	11.2856	8.5332	11.2272	8.09614	855.696	630.56	1094.86	291.654	657.958	206.828	1470.36	343.982	3435.93	157.377	2619.1	261.541	1847.64	310.035	2794.06	331.752	0	0	0	0
ILMN_2038775	NM_001069.2	TUBB2A	7280	2.37302	0.963808	7.6225	8.86923	0.123789	0.955826	8.22227	2.87667	0.0423789	0.9997	7.56598	7.81421	7.76446	8.96815	7.53706	8.44871	10.4179	9.09965	9.13266	8.50529	8.05331	8.79842	8.25961	7.78387	8.4827	8.71618	195.653	266.347	249.111	596.968	174.251	272.628	1455.53	532.013	372.17	290.722	306.73	578.463	241.81	190.599	395.575	529.487	0	0	0	0
ILMN_2114720	NM_003064.2	SLPI	6590	3.41796	0.631497	8.82658	10.5997	0.52527	0.350542	9.6726	5.19391	0.0127636	0.9997	8.67135	8.44008	8.39642	9.28679	9.41197	7.65069	10.8295	7.7303	10.4772	8.77751	10.7536	8.26047	10.0414	7.78333	10.8969	7.22713	421.507	416.611	399.101	752.858	694.024	170.711	1959.02	203.16	943.982	346.731	2069.69	390.006	781.737	190.521	2238.31	167.409	0	0	0	0
ILMN_2139970	NM_000693.1	ALDH1A3	220	5.55378	0.743719	9.43339	11.9069	0.416342	0.616261	10.5982	6.76367	0.000610234	0.9997	9.29722	8.69165	9.10219	9.18691	9.90077	7.63309	11.1921	9.326	12.8393	7.96558	11.9286	8.74014	12.0214	9.52351	11.5529	8.1707	637.643	494.652	673.119	700.691	985.413	169.148	2574.04	625.529	4956.62	203.94	4543.99	555.781	3147.69	596.238	3483.94	349.752	0	0	0	0
ILMN_2149226	NM_001753.3	CAV1	857	2.01152	0.528822	13.4463	14.4546	0.249958	0.466019	13.9413	3.97751	0.00730971	0.9997	13.6022	13.9692	13.5787	14.3316	13.158	14.1512	14.0533	14.2506	14.6096	14.5898	15.1189	14.6293	13.9672	14.3693	14.5238	14.2946	12167	20843.9	15746.5	25700.7	8690.54	13176.4	20572.6	21441.6	15804.5	19293.3	37643.7	30560.3	11420.1	16378.6	29979.2	23481.6	0	0	0	0
ILMN_2197365	NM_002923.1	RGS2	5997	2.07971	0.891231	9.47479	10.5312	0.276383	0.847293	9.98903	2.56935	0.0481346	0.9997	9.64395	11.84	9.15585	10.9292	9.62457	12.1327	11.8033	11.9687	9.88139	10.8471	10.9864	10.9981	10.1399	10.7687	9.84498	11.4853	809.853	4193.97	698.777	2376.24	811.267	3303.79	4018.4	3970.87	620.528	1399.94	2422.47	2746.83	838.453	1367.96	1049.31	3643.01	0	0	0	0
ILMN_2234187	NM_001801.2	CDO1	1036	5.14227	0.967195	7.67044	10.0328	0.673091	0.69456	8.77248	4.74861	0.00684051	0.9997	8.34106	9.73352	6.9949	10.5897	7.67537	8.62883	9.64425	9.65744	10.7727	10.4431	10.7297	10.054	9.82209	10.1944	9.19547	10.0385	336.337	1012.08	136.468	1881.95	194.542	305.225	847.98	785.286	1165.23	1068.2	2033.82	1429.21	676.698	925.356	658.589	1352.57	0	0	0.215584	0
ILMN_2242900	NM_003856.2	IL1RL1	9173	12.1892	2.10821	7.40789	11.0154	0.0530259	2.10755	9.03332	3.8255	0.0186172	0.9997	7.40034	7.44048	7.46428	7.02752	7.35903	7.53254	13.1044	8.01446	12.2071	7.04809	7.55742	6.96089	11.0343	7.13167	11.1739	7.40706	174.29	200.41	197.918	150.511	151.779	161.409	10543.1	246.219	3271.5	116.595	211.561	139.331	1542.79	126.185	2704.77	193.487	0	0	0	0.0922078
ILMN_2349071	NM_005756.2	GPR64	10149	2.41712	0.800624	8.73157	10.0049	0.53466	0.595933	9.34656	3.12221	0.0279215	0.9997	9.13515	9.15364	8.12518	8.98034	8.9344	8.60185	9.56329	9.13147	9.84559	8.5594	10.7747	8.23892	10.465	9.61492	9.37574	8.68286	572.083	678.03	325.013	603.153	495.612	300.507	800.116	544.647	607.986	300.672	2104.14	383.613	1045.59	630.336	754.152	516.84	0	0	0	0
ILMN_2350574	NM_138373.3	MYADM	91663	2.15385	0.755181	9.10007	10.207	0.455503	0.602342	9.63764	2.94031	0.0292817	0.9997	8.93157	10.5197	8.75282	9.83458	9.61581	10.0912	11.191	10.2373	10.3181	8.91368	9.94284	9.14992	9.95816	8.77557	9.62483	10.6051	500.819	1720.38	524.359	1091.77	806.614	805.172	2568.52	1170.65	836.533	378.883	1190.49	745.861	739.283	361.712	893.397	2013.23	0	0	0	0
ILMN_2364022	NM_004207.2	SLC16A3	9123	2.41766	0.995223	9.95813	11.2317	0.497328	0.862053	10.5758	2.6495	0.0381438	0.9997	10.4214	11.2873	9.43262	9.01181	10.0203	9.33386	11.9062	9.19272	12.23	9.13909	10.1539	8.96633	11.2365	9.22878	10.6322	9.15632	1383.31	2903.04	848.926	618.738	1071.54	482.357	4340.11	569.859	3329.39	440.946	1363.54	655.682	1786.49	490.639	1849.85	723.862	0	0	0	0
ILMN_2377199	NM_014031.3	SLC27A6	28965	2.54005	0.749577	9.17727	10.5221	0.476605	0.578544	9.82671	3.56061	0.0156476	0.9997	8.82502	8.41124	8.9872	9.17602	9.71958	8.16685	10.5029	9.7549	10.4907	8.96134	9.71335	7.6128	10.5555	9.5657	11.3481	7.55436	465.847	408.214	619.476	697.327	870.972	230.115	1549.48	839.264	954.246	390.559	1008.67	234.792	1104.58	612.165	3026.96	218.086	0	0	0	0
ILMN_2405009	NM_005380.4	NBL1	4681	2.44658	0.519495	9.80029	11.0911	0.382174	0.351878	10.4257	4.76269	0.00872178	0.9997	10.2097	10.1355	9.4529	11.0323	9.7383	10.4615	11.7104	10.8636	11.0142	11.0887	10.9168	10.7642	10.8453	11.0733	10.9686	10.5921	1190.38	1332.22	859.068	2554.32	884.33	1036.63	3747.34	1820.29	1388.94	1638.1	2307.47	2335.09	1360.3	1673.78	2355.86	1994.58	0	0	0	0
ILMN_2405156	NM_177526.1	PPAP2C	8612	2.10892	0.535852	7.39678	8.47328	0.429691	0.320161	7.91675	3.75828	0.0269236	0.9997	7.66525	7.34923	6.90119	7.06963	7.62389	7.28538	8.24657	7.80966	8.87522	7.9153	8.56623	7.69338	8.0631	7.36687	8.61528	7.4855	210.556	186.945	124.43	154.646	186.494	141.876	319.983	214.406	315.127	197.43	448.713	249.541	212.325	147.453	435.872	206.035	0	0.0025974	0.449351	0.0688312
ILMN_3200140	XR_040455.1	LOC645638	645638	2.44706	0.751109	7.47122	8.76227	0.326599	0.676386	8.09103	3.62198	0.0113189	0.9997	7.70596	8.10637	7.09823	8.21292	7.60947	7.17005	9.87982	7.5018	8.45946	7.71689	8.89803	7.25446	8.38507	7.42319	8.18897	8.76596	216.724	327.909	149.856	346.972	184.732	132.602	1003.96	173.19	241.94	174.592	566.34	173.707	262.874	152.045	320.164	547.651	0	0	0.0779221	0
ILMN_3242315	NR_006882.1	SNORD3D	780854	2.65657	1.03063	8.23007	9.63963	0.367047	0.963055	8.90701	2.93657	0.0287387	0.9997	8.20961	8.27169	8.60692	10.7525	7.87368	9.09352	10.6078	12.9699	10.4216	11.0153	9.85144	10.2049	8.96838	11.4193	8.349	9.48117	307.026	369.499	471.169	2091.21	227.617	412.297	1663.97	8305.48	899.347	1562.98	1116.85	1598.01	378.377	2105.99	359.511	907.461	0	0	0	0
[truncated: 41 more columns]

## Sheet: bp.profile
GOID	Description	Total.genes.no	Sig.genes.no	raw.p	adj.p
GO:0000003	reproduction	782	9	0.000336097	0.00638585
GO:0022414	reproductive process	763	8	0.00136352	0.0129535
GO:0032501	multicellular organismal process	3233	17	0.00863628	0.0546964
GO:0023052	signaling	2894	13	0.0822492	0.390684
GO:0032502	developmental process	2743	12	0.115113	0.437429
GO:0071840	cellular component organization or biogenesis	3000	12	0.188128	0.59574
GO:0050896	response to stimulus	4270	16	0.24075	0.653465
GO:0016265	death	1266	5	0.407789	0.830218
GO:0051234	establishment of localization	2459	9	0.411557	0.830218
GO:0009987	cellular process	9230	29	0.45996	0.830218
GO:0040011	locomotion	763	3	0.480652	0.830218
GO:0065007	biological regulation	6027	19	0.647845	0.91613
GO:0008152	metabolic process	6903	18	0.656505	0.91613
GO:0051704	multi-organism process	677	2	0.720386	0.91613
GO:0008283	cell proliferation	974	3	0.75688	0.91613
GO:0002376	immune system process	1155	2	0.771477	0.91613
GO:0051179	localization	2932	9	0.847961	0.947721
GO:0040007	growth	495	1	1	1
GO:0016032	viral reproduction	358	1	1	1

## Sheet: bp.detail
GOID	GOTerm	TargetID	RefSeq_NM	GeneSymbol	GENE_ID	N1b/N0.fc	N1b/N0.fc.sd	N0.mean	N1b.mean	N0.sd	N1b.sd	N1b/N0.volume	N1b/N0.stat_results	N1b/N0.raw.pval	N1b/N0.bh.pval	PTMC1	PTMC1 matched normal	PTMC2	PTMC2 matched normal	PTMC3	PTMC3 matched normal	PTMC4	PTMC4 matched normal	PTMC5	PTMC5 matched normal	PTMC6	PTMC6 matched normal	PTMC7	PTMC7 matched normal	PTMC8	PTMC8 matched normal	PTMC1.AVG_Signal	PTMC1 matched normal.AVG_Signal	PTMC2.AVG_Signal	PTMC2 matched normal.AVG_Signal	PTMC3.AVG_Signal	PTMC3 matched normal.AVG_Signal	PTMC4.AVG_Signal	PTMC4 matched normal.AVG_Signal	PTMC5.AVG_Signal	PTMC5 matched normal.AVG_Signal	PTMC6.AVG_Signal	PTMC6 matched normal.AVG_Signal	PTMC7.AVG_Signal	PTMC7 matched normal.AVG_Signal	PTMC8.AVG_Signal	PTMC8 matched normal.AVG_Signal	PTMC1.Detection.Pval	PTMC1 matched normal.Detection.Pval
GO:0000003	reproduction	ILMN_1751885	NM_001079859.1	GPR64	10149	2.10558	0.60785	8.09661	9.17083	0.416874	0.442377	8.61699	3.4479	0.0210912	0.9997	8.39555	8.49754	7.6204	8.25914	8.27388	8.02224	8.78804	8.57987	9.04881	8.06103	9.79467	7.75973	9.4468	8.69749	8.77581	8.15963	348.886	434.261	223.618	358.691	306.588	210.917	465.917	364.762	351.599	216.883	1067.01	262.306	524.301	345.107	489.726	347.16	0	0
GO:0000003	reproduction	ILMN_2349071	NM_005756.2	GPR64	10149	2.41712	0.800624	8.73157	10.0049	0.53466	0.595933	9.34656	3.12221	0.0279215	0.9997	9.13515	9.15364	8.12518	8.98034	8.9344	8.60185	9.56329	9.13147	9.84559	8.5594	10.7747	8.23892	10.465	9.61492	9.37574	8.68286	572.083	678.03	325.013	603.153	495.612	300.507	800.116	544.647	607.986	300.672	2104.14	383.613	1045.59	630.336	754.152	516.84	0	0
GO:0000003	reproduction	ILMN_2234187	NM_001801.2	CDO1	1036	5.14227	0.967195	7.67044	10.0328	0.673091	0.69456	8.77248	4.74861	0.00684051	0.9997	8.34106	9.73352	6.9949	10.5897	7.67537	8.62883	9.64425	9.65744	10.7727	10.4431	10.7297	10.054	9.82209	10.1944	9.19547	10.0385	336.337	1012.08	136.468	1881.95	194.542	305.225	847.98	785.286	1165.23	1068.2	2033.82	1429.21	676.698	925.356	658.589	1352.57	0	0
GO:0000003	reproduction	ILMN_1753931	NM_001801.2	CDO1	1036	2.88702	0.676983	7.62821	9.15779	0.233161	0.635564	8.35808	4.86354	0.00366582	0.9997	7.8478	8.35235	7.38351	9.00187	7.65332	8.04216	8.52105	8.51435	9.76102	9.62011	9.7648	8.88486	9.26697	9.14447	8.47511	8.98058	238.704	392.424	186.44	612.965	191.216	213.459	389.682	348.36	574.975	609.166	1044.39	618.427	462.902	462.872	393.596	638.817	0	0
GO:0000003	reproduction	ILMN_1775736	NM_182795.1	NPM2	10361	2.01182	0.542213	8.2186	9.22711	0.0688006	0.537831	8.70827	4.13688	0.0129326	0.9997	8.29072	8.23892	8.15369	8.65044	8.2114	8.82176	8.88087	10.0614	9.6969	9.02678	9.12347	9.16662	8.58251	9.35446	9.85178	8.74827	325.16	360.57	331.712	473.063	291.368	345.38	497.482	1042.95	548.254	408.634	663.902	757.591	296.182	537.024	1053.23	541.802	0	0
GO:0000003	reproduction	ILMN_1708934	NM_001124.1	ADM	133	-2.35519	0.695055	13.0572	11.8214	0.266352	0.641995	12.424	-3.79443	0.00997727	0.9997	12.8393	10.3316	13.3541	11.6623	12.9783	9.99617	11.2057	11.6594	12.3093	9.6843	11.2142	10.8611	11.7459	10.357	12.632	10.1637	7318.22	1521.7	13182.1	3920.86	7695.84	758.976	2599.15	3198.32	3533.7	633.924	2819.44	2508.41	2579.61	1034.57	7627.22	1475.41	0	0
GO:0000003	reproduction	ILMN_1769388	NM_004004.4	GJB2	2706	2.71794	0.710814	8.07812	9.52064	0.287982	0.649864	8.76977	4.30824	0.00544941	0.9997	8.16205	8.08287	7.7575	8.29107	8.31482	8.68714	9.95142	8.61891	9.94015	7.85188	10.0772	8.42629	8.69837	8.21596	8.93601	8.20483	298.908	322.74	247.655	366.437	314.462	315.734	1057.16	375.706	644.492	189.449	1300.86	439.117	320.383	252.596	550.304	358.316	0	0
GO:0000003	reproduction	ILMN_2197365	NM_002923.1	RGS2	5997	2.07971	0.891231	9.47479	10.5312	0.276383	0.847293	9.98903	2.56935	0.0481346	0.9997	9.64395	11.84	9.15585	10.9292	9.62457	12.1327	11.8033	11.9687	9.88139	10.8471	10.9864	10.9981	10.1399	10.7687	9.84498	11.4853	809.853	4193.97	698.777	2376.24	811.267	3303.79	4018.4	3970.87	620.528	1399.94	2422.47	2746.83	838.453	1367.96	1049.31	3643.01	0	0
GO:0000003	reproduction	ILMN_2114720	NM_003064.2	SLPI	6590	3.41796	0.631497	8.82658	10.5997	0.52527	0.350542	9.6726	5.19391	0.0127636	0.9997	8.67135	8.44008	8.39642	9.28679	9.41197	7.65069	10.8295	7.7303	10.4772	8.77751	10.7536	8.26047	10.0414	7.78333	10.8969	7.22713	421.507	416.611	399.101	752.858	694.024	170.711	1959.02	203.16	943.982	346.731	2069.69	390.006	781.737	190.521	2238.31	167.409	0	0
GO:0000003	reproduction	ILMN_2149226	NM_001753.3	CAV1	857	2.01152	0.528822	13.4463	14.4546	0.249958	0.466019	13.9413	3.97751	0.00730971	0.9997	13.6022	13.9692	13.5787	14.3316	13.158	14.1512	14.0533	14.2506	14.6096	14.5898	15.1189	14.6293	13.9672	14.3693	14.5238	14.2946	12167	20843.9	15746.5	25700.7	8690.54	13176.4	20572.6	21441.6	15804.5	19293.3	37643.7	30560.3	11420.1	16378.6	29979.2	23481.6	0	0
GO:0000003	reproduction	ILMN_1701220	NM_004764.3	PIWIL1	9271	-2.8064	0.723511	9.27015	7.78143	0.535259	0.486791	8.49323	-3.93828	0.0170939	0.9997	8.6752	7.17354	9.42261	8.03976	9.71264	7.03815	7.97762	7.39526	7.40961	6.96047	8.55122	8.11667	7.51626	7.33511	7.45243	7.07395	422.248	164.344	842.879	307.466	867.562	120.757	262.422	161.444	137.461	110.872	443.858	348.465	151.2	144.053	186.786	149.954	0	0.0207792
GO:0002376	immune system process	ILMN_1781700	NM_003855.2	IL18R1	8809	2.30343	0.72962	7.97621	9.18	0.551393	0.477819	8.55696	3.13964	0.037131	0.9997	8.60026	8.6752	7.55482	7.65303	7.77356	7.77373	8.79914	7.7721	9.95576	7.64258	8.80697	8.13893	9.28523	7.973	9.05288	7.91869	400.167	489.113	212.332	232.746	210.773	182.571	469.599	209.236	651.259	167.229	532.664	353.707	468.975	216.105	600.36	291.439	0	0
GO:0002376	immune system process	ILMN_2242900	NM_003856.2	IL1RL1	9173	12.1892	2.10821	7.40789	11.0154	0.0530259	2.10755	9.03332	3.8255	0.0186172	0.9997	7.40034	7.44048	7.46428	7.02752	7.35903	7.53254	13.1044	8.01446	12.2071	7.04809	7.55742	6.96089	11.0343	7.13167	11.1739	7.40706	174.29	200.41	197.918	150.511	151.779	161.409	10543.1	246.219	3271.5	116.595	211.561	139.331	1542.79	126.185	2704.77	193.487	0	0
GO:0008152	metabolic process	ILMN_2234187	NM_001801.2	CDO1	1036	5.14227	0.967195	7.67044	10.0328	0.673091	0.69456	8.77248	4.74861	0.00684051	0.9997	8.34106	9.73352	6.9949	10.5897	7.67537	8.62883	9.64425	9.65744	10.7727	10.4431	10.7297	10.054	9.82209	10.1944	9.19547	10.0385	336.337	1012.08	136.468	1881.95	194.542	305.225	847.98	785.286	1165.23	1068.2	2033.82	1429.21	676.698	925.356	658.589	1352.57	0	0
GO:0008152	metabolic process	ILMN_1753931	NM_001801.2	CDO1	1036	2.88702	0.676983	7.62821	9.15779	0.233161	0.635564	8.35808	4.86354	0.00366582	0.9997	7.8478	8.35235	7.38351	9.00187	7.65332	8.04216	8.52105	8.51435	9.76102	9.62011	9.7648	8.88486	9.26697	9.14447	8.47511	8.98058	238.704	392.424	186.44	612.965	191.216	213.459	389.682	348.36	574.975	609.166	1044.39	618.427	462.902	462.872	393.596	638.817	0	0
GO:0008152	metabolic process	ILMN_1708934	NM_001124.1	ADM	133	-2.35519	0.695055	13.0572	11.8214	0.266352	0.641995	12.424	-3.79443	0.00997727	0.9997	12.8393	10.3316	13.3541	11.6623	12.9783	9.99617	11.2057	11.6594	12.3093	9.6843	11.2142	10.8611	11.7459	10.357	12.632	10.1637	7318.22	1521.7	13182.1	3920.86	7695.84	758.976	2599.15	3198.32	3533.7	633.924	2819.44	2508.41	2579.61	1034.57	7627.22	1475.41	0	0
GO:0008152	metabolic process	ILMN_2139970	NM_000693.1	ALDH1A3	220	5.55378	0.743719	9.43339	11.9069	0.416342	0.616261	10.5982	6.76367	0.000610234	0.9997	9.29722	8.69165	9.10219	9.18691	9.90077	7.63309	11.1921	9.326	12.8393	7.96558	11.9286	8.74014	12.0214	9.52351	11.5529	8.1707	637.643	494.652	673.119	700.691	985.413	169.148	2574.04	625.529	4956.62	203.94	4543.99	555.781	3147.69	596.238	3483.94	349.752	0	0
GO:0008152	metabolic process	ILMN_1807439	NM_000693.2	ALDH1A3	220	3.79731	0.610045	8.72085	10.6458	0.34582	0.502557	9.63538	6.40321	0.000835158	0.9997	8.89132	7.76294	8.32289	8.23126	8.94833	7.20786	10.2373	8.49414	11.5222	7.30247	10.4621	7.68712	10.4786	8.17759	10.529	7.60232	487.47	256.561	376.798	351.507	502.058	135.802	1286.62	342.691	2020.99	136.415	1688.72	248.403	1054.96	246.485	1702.88	226.545	0	0
GO:0008152	metabolic process	ILMN_1809613	NM_019850.1	NGEF	25791	2.58593	0.785589	8.40026	9.77095	0.584511	0.524877	9.05972	3.33438	0.0296331	0.9997	9.02079	6.96987	8.31991	7.11277	7.86009	6.82556	9.06526	7.20224	10.2916	6.6654	9.41806	6.80468	9.86142	6.80468	10.2184	6.93904	530.831	144.667	376.225	159.278	224.939	104.23	565.239	142.042	821.751	92.9176	818.35	122.376	693.179	102.367	1373.43	136.675	0	0.141558
GO:0008152	metabolic process	ILMN_2377199	NM_014031.3	SLC27A6	28965	2.54005	0.749577	9.17727	10.5221	0.476605	0.578544	9.82671	3.56061	0.0156476	0.9997	8.82502	8.41124	8.9872	9.17602	9.71958	8.16685	10.5029	9.7549	10.4907	8.96134	9.71335	7.6128	10.5555	9.5657	11.3481	7.55436	465.847	408.214	619.476	697.327	870.972	230.115	1549.48	839.264	954.246	390.559	1008.67	234.792	1104.58	612.165	3026.96	218.086	0	0
GO:0008152	metabolic process	ILMN_1667796	NM_000517.3	HBA2	3040	2.03928	0.68716	10.6356	11.6637	0.516167	0.453609	11.1378	2.85175	0.0481791	0.9997	10.2733	13.3332	10.4069	14.1538	11.2266	15.1122	11.6427	14.8351	12.1078	14.6605	12.0088	15.4076	10.9547	13.9425	11.6044	12.7465	1250.82	13112.8	1723.03	23028.2	2432.78	26095.9	3537.94	33030.1	3077.72	20193.5	4795.01	50805.4	1461.23	11885.3	3630.87	8536.62	0	0
GO:0008152	metabolic process	ILMN_1853824	NM_002409.4	MGAT3	4248	3.13165	0.701664	9.61676	11.2637	0.245669	0.657251	10.4077	5.04628	0.0030354	0.9997	9.72099	9.04715	9.79314	7.96867	9.33616	7.9898	10.4337	8.50062	12.2693	7.53573	11.1027	7.75507	11.2856	8.5332	11.2272	8.09614	855.696	630.56	1094.86	291.654	657.958	206.828	1470.36	343.982	3435.93	157.377	2619.1	261.541	1847.64	310.035	2794.06	331.752	0	0
GO:0008152	metabolic process	ILMN_1653687	NM_021808.2	GALNT9	50614	2.17842	0.933817	8.0396	9.16288	0.246057	0.900816	8.58288	2.62959	0.0474426	0.9997	8.10353	8.23981	7.76788	10.102	8.24737	10.0011	9.14872	10.985	9.14242	10.0904	10.6444	9.49697	8.39757	10.0918	8.48126	10.1571	286.418	360.961	249.644	1334.63	299.825	761.274	598.554	1997.36	374.659	838.327	1916.63	960.769	265.025	867.767	395.354	1468.23	0	0
GO:0008152	metabolic process	ILMN_1740426	NM_016084.3	RASD1	51655	4.05913	0.997615	9.78486	11.806	0.430981	0.899717	10.748	4.27229	0.00542422	0.9997	9.47482	9.35885	9.60276	10.0742	10.277	11.3403	11.6225	12.3218	13.2521	10.8617	11.944	8.9994	10.8676	11.2936	11.344	10.1274	720.739	779.128	953.01	1307.22	1264.6	1897.7	3498.51	5106.87	6795.4	1411.61	4596.19	670.95	1377.69	1942.72	3016.22	1440.35	0	0
GO:0008152	metabolic process	ILMN_1683279	NM_000287.2	PEX6	5190	2.67416	0.615982	7.84599	9.26508	0.357686	0.501493	8.52606	4.65474	0.00416052	0.9997	7.49982	7.4346	7.82397	7.7619	8.21418	8.17409	8.88409	9.11696	9.48714	9.29038	8.66742	8.91058	9.35345	9.56905	9.93329	9.49697	186.842	199.415	259.675	250.795	292.005	231.307	498.314	538.796	474.487	488.598	481.16	630.273	490.505	612.985	1115.72	916.91	0	0
GO:0008152	metabolic process	ILMN_2197365	NM_002923.1	RGS2	5997	2.07971	0.891231	9.47479	10.5312	0.276383	0.847293	9.98903	2.56935	0.0481346	0.9997	9.64395	11.84	9.15585	10.9292	9.62457	12.1327	11.8033	11.9687	9.88139	10.8471	10.9864	10.9981	10.1399	10.7687	9.84498	11.4853	809.853	4193.97	698.777	2376.24	811.267	3303.79	4018.4	3970.87	620.528	1399.94	2422.47	2746.83	838.453	1367.96	1049.31	3643.01	0	0
GO:0008152	metabolic process	ILMN_2114720	NM_003064.2	SLPI	6590	3.41796	0.631497	8.82658	10.5997	0.52527	0.350542	9.6726	5.19391	0.0127636	0.9997	8.67135	8.44008	8.39642	9.28679	9.41197	7.65069	10.8295	7.7303	10.4772	8.77751	10.7536	8.26047	10.0414	7.78333	10.8969	7.22713	421.507	416.611	399.101	752.858	694.024	170.711	1959.02	203.16	943.982	346.731	2069.69	390.006	781.737	190.521	2238.31	167.409	0	0
GO:0008152	metabolic process	ILMN_2038775	NM_001069.2	TUBB2A	7280	2.37302	0.963808	7.6225	8.86923	0.123789	0.955826	8.22227	2.87667	0.0423789	0.9997	7.56598	7.81421	7.76446	8.96815	7.53706	8.44871	10.4179	9.09965	9.13266	8.50529	8.05331	8.79842	8.25961	7.78387	8.4827	8.71618	195.653	266.347	249.111	596.968	174.251	272.628	1455.53	532.013	372.17	290.722	306.73	578.463	241.81	190.599	395.575	529.487	0	0
GO:0008152	metabolic process	ILMN_2149226	NM_001753.3	CAV1	857	2.01152	0.528822	13.4463	14.4546	0.249958	0.466019	13.9413	3.97751	0.00730971	0.9997	13.6022	13.9692	13.5787	14.3316	13.158	14.1512	14.0533	14.2506	14.6096	14.5898	15.1189	14.6293	13.9672	14.3693	14.5238	14.2946	12167	20843.9	15746.5	25700.7	8690.54	13176.4	20572.6	21441.6	15804.5	19293.3	37643.7	30560.3	11420.1	16378.6	29979.2	23481.6	0	0
GO:0008152	metabolic process	ILMN_2405156	NM_177526.1	PPAP2C	8612	2.10892	0.535852	7.39678	8.47328	0.429691	0.320161	7.91675	3.75828	0.0269236	0.9997	7.66525	7.34923	6.90119	7.06963	7.62389	7.28538	8.24657	7.80966	8.87522	7.9153	8.56623	7.69338	8.0631	7.36687	8.61528	7.4855	210.556	186.945	124.43	154.646	186.494	141.876	319.983	214.406	315.127	197.43	448.713	249.541	212.325	147.453	435.872	206.035	0	0.0025974
GO:0008152	metabolic process	ILMN_1741021	NM_003956.3	CH25H	9023	2.8077	1.25362	7.84619	9.33558	0.579239	1.11178	8.55855	2.4856	0.0475289	0.9997	8.04886	8.36967	7.19285	7.13941	8.29686	7.11549	10.0542	7.637	10.6927	7.31342	8.10581	7.14442	9.51081	7.85676	8.31434	7.0141	275.804	396.992	161.617	162.05	311.292	127.41	1129.29	190.346	1105.81	137.378	318.1	159.042	547.53	200.356	350.435	143.835	0	0
GO:0008152	metabolic process	ILMN_2364022	NM_004207.2	SLC16A3	9123	2.41766	0.995223	9.95813	11.2317	0.497328	0.862053	10.5758	2.6495	0.0381438	0.9997	10.4214	11.2873	9.43262	9.01181	10.0203	9.33386	11.9062	9.19272	12.23	9.13909	10.1539	8.96633	11.2365	9.22878	10.6322	9.15632	1383.31	2903.04	848.926	618.738	1071.54	482.357	4340.11	569.859	3329.39	440.946	1363.54	655.682	1786.49	490.639	1849.85	723.862	0	0
GO:0008152	metabolic process	ILMN_1701220	NM_004764.3	PIWIL1	9271	-2.8064	0.723511	9.27015	7.78143	0.535259	0.486791	8.49323	-3.93828	0.0170939	0.9997	8.6752	7.17354	9.42261	8.03976	9.71264	7.03815	7.97762	7.39526	7.40961	6.96047	8.55122	8.11667	7.51626	7.33511	7.45243	7.07395	422.248	164.344	842.879	307.466	867.562	120.757	262.422	161.444	137.461	110.872	443.858	348.465	151.2	144.053	186.786	149.954	0	0.0207792
GO:0008283	cell proliferation	ILMN_1708934	NM_001124.1	ADM	133	-2.35519	0.695055	13.0572	11.8214	0.266352	0.641995	12.424	-3.79443	0.00997727	0.9997	12.8393	10.3316	13.3541	11.6623	12.9783	9.99617	11.2057	11.6594	12.3093	9.6843	11.2142	10.8611	11.7459	10.357	12.632	10.1637	7318.22	1521.7	13182.1	3920.86	7695.84	758.976	2599.15	3198.32	3533.7	633.924	2819.44	2508.41	2579.61	1034.57	7627.22	1475.41	0	0
GO:0008283	cell proliferation	ILMN_2149226	NM_001753.3	CAV1	857	2.01152	0.528822	13.4463	14.4546	0.249958	0.466019	13.9413	3.97751	0.00730971	0.9997	13.6022	13.9692	13.5787	14.3316	13.158	14.1512	14.0533	14.2506	14.6096	14.5898	15.1189	14.6293	13.9672	14.3693	14.5238	14.2946	12167	20843.9	15746.5	25700.7	8690.54	13176.4	20572.6	21441.6	15804.5	19293.3	37643.7	30560.3	11420.1	16378.6	29979.2	23481.6	0	0
GO:0008283	cell proliferation	ILMN_1785404	NM_005130.3	FGFBP1	9982	4.52956	0.957383	7.1582	9.33758	0.528463	0.798316	8.17559	4.64061	0.00387035	0.9997	6.58922	7.44719	7.25173	7.92949	7.63366	8.11132	8.90171	8.04922	10.4044	7.24418	9.96973	8.23242	8.59682	7.73588	8.81523	8.32565	102.858	201.255	169.037	282.68	187.927	222.798	504.378	251.796	887.62	131.704	1211.76	381.927	298.603	184.74	502.346	390.834	0.748052	0
GO:0009987	cellular process	ILMN_1751885	NM_001079859.1	GPR64	10149	2.10558	0.60785	8.09661	9.17083	0.416874	0.442377	8.61699	3.4479	0.0210912	0.9997	8.39555	8.49754	7.6204	8.25914	8.27388	8.02224	8.78804	8.57987	9.04881	8.06103	9.79467	7.75973	9.4468	8.69749	8.77581	8.15963	348.886	434.261	223.618	358.691	306.588	210.917	465.917	364.762	351.599	216.883	1067.01	262.306	524.301	345.107	489.726	347.16	0	0
GO:0009987	cellular process	ILMN_2349071	NM_005756.2	GPR64	10149	2.41712	0.800624	8.73157	10.0049	0.53466	0.595933	9.34656	3.12221	0.0279215	0.9997	9.13515	9.15364	8.12518	8.98034	8.9344	8.60185	9.56329	9.13147	9.84559	8.5594	10.7747	8.23892	10.465	9.61492	9.37574	8.68286	572.083	678.03	325.013	603.153	495.612	300.507	800.116	544.647	607.986	300.672	2104.14	383.613	1045.59	630.336	754.152	516.84	0	0
GO:0009987	cellular process	ILMN_2234187	NM_001801.2	CDO1	1036	5.14227	0.967195	7.67044	10.0328	0.673091	0.69456	8.77248	4.74861	0.00684051	0.9997	8.34106	9.73352	6.9949	10.5897	7.67537	8.62883	9.64425	9.65744	10.7727	10.4431	10.7297	10.054	9.82209	10.1944	9.19547	10.0385	336.337	1012.08	136.468	1881.95	194.542	305.225	847.98	785.286	1165.23	1068.2	2033.82	1429.21	676.698	925.356	658.589	1352.57	0	0
GO:0009987	cellular process	ILMN_1753931	NM_001801.2	CDO1	1036	2.88702	0.676983	7.62821	9.15779	0.233161	0.635564	8.35808	4.86354	0.00366582	0.9997	7.8478	8.35235	7.38351	9.00187	7.65332	8.04216	8.52105	8.51435	9.76102	9.62011	9.7648	8.88486	9.26697	9.14447	8.47511	8.98058	238.704	392.424	186.44	612.965	191.216	213.459	389.682	348.36	574.975	609.166	1044.39	618.427	462.902	462.872	393.596	638.817	0	0
GO:0009987	cellular process	ILMN_1775736	NM_182795.1	NPM2	10361	2.01182	0.542213	8.2186	9.22711	0.0688006	0.537831	8.70827	4.13688	0.0129326	0.9997	8.29072	8.23892	8.15369	8.65044	8.2114	8.82176	8.88087	10.0614	9.6969	9.02678	9.12347	9.16662	8.58251	9.35446	9.85178	8.74827	325.16	360.57	331.712	473.063	291.368	345.38	497.482	1042.95	548.254	408.634	663.902	757.591	296.182	537.024	1053.23	541.802	0	0
GO:0009987	cellular process	ILMN_1708934	NM_001124.1	ADM	133	-2.35519	0.695055	13.0572	11.8214	0.266352	0.641995	12.424	-3.79443	0.00997727	0.9997	12.8393	10.3316	13.3541	11.6623	12.9783	9.99617	11.2057	11.6594	12.3093	9.6843	11.2142	10.8611	11.7459	10.357	12.632	10.1637	7318.22	1521.7	13182.1	3920.86	7695.84	758.976	2599.15	3198.32	3533.7	633.924	2819.44	2508.41	2579.61	1034.57	7627.22	1475.41	0	0
GO:0009987	cellular process	ILMN_2139970	NM_000693.1	ALDH1A3	220	5.55378	0.743719	9.43339	11.9069	0.416342	0.616261	10.5982	6.76367	0.000610234	0.9997	9.29722	8.69165	9.10219	9.18691	9.90077	7.63309	11.1921	9.326	12.8393	7.96558	11.9286	8.74014	12.0214	9.52351	11.5529	8.1707	637.643	494.652	673.119	700.691	985.413	169.148	2574.04	625.529	4956.62	203.94	4543.99	555.781	3147.69	596.238	3483.94	349.752	0	0
GO:0009987	cellular process	ILMN_1807439	NM_000693.2	ALDH1A3	220	3.79731	0.610045	8.72085	10.6458	0.34582	0.502557	9.63538	6.40321	0.000835158	0.9997	8.89132	7.76294	8.32289	8.23126	8.94833	7.20786	10.2373	8.49414	11.5222	7.30247	10.4621	7.68712	10.4786	8.17759	10.529	7.60232	487.47	256.561	376.798	351.507	502.058	135.802	1286.62	342.691	2020.99	136.415	1688.72	248.403	1054.96	246.485	1702.88	226.545	0	0
GO:0009987	cellular process	ILMN_1809613	NM_019850.1	NGEF	25791	2.58593	0.785589	8.40026	9.77095	0.584511	0.524877	9.05972	3.33438	0.0296331	0.9997	9.02079	6.96987	8.31991	7.11277	7.86009	6.82556	9.06526	7.20224	10.2916	6.6654	9.41806	6.80468	9.86142	6.80468	10.2184	6.93904	530.831	144.667	376.225	159.278	224.939	104.23	565.239	142.042	821.751	92.9176	818.35	122.376	693.179	102.367	1373.43	136.675	0	0.141558
GO:0009987	cellular process	ILMN_1769388	NM_004004.4	GJB2	2706	2.71794	0.710814	8.07812	9.52064	0.287982	0.649864	8.76977	4.30824	0.00544941	0.9997	8.16205	8.08287	7.7575	8.29107	8.31482	8.68714	9.95142	8.61891	9.94015	7.85188	10.0772	8.42629	8.69837	8.21596	8.93601	8.20483	298.908	322.74	247.655	366.437	314.462	315.734	1057.16	375.706	644.492	189.449	1300.86	439.117	320.383	252.596	550.304	358.316	0	0
GO:0009987	cellular process	ILMN_2377199	NM_014031.3	SLC27A6	28965	2.54005	0.749577	9.17727	10.5221	0.476605	0.578544	9.82671	3.56061	0.0156476	0.9997	8.82502	8.41124	8.9872	9.17602	9.71958	8.16685	10.5029	9.7549	10.4907	8.96134	9.71335	7.6128	10.5555	9.5657	11.3481	7.55436	465.847	408.214	619.476	697.327	870.972	230.115	1549.48	839.264	954.246	390.559	1008.67	234.792	1104.58	612.165	3026.96	218.086	0	0
GO:0009987	cellular process	ILMN_1667796	NM_000517.3	HBA2	3040	2.03928	0.68716	10.6356	11.6637	0.516167	0.453609	11.1378	2.85175	0.0481791	0.9997	10.2733	13.3332	10.4069	14.1538	11.2266	15.1122	11.6427	14.8351	12.1078	14.6605	12.0088	15.4076	10.9547	13.9425	11.6044	12.7465	1250.82	13112.8	1723.03	23028.2	2432.78	26095.9	3537.94	33030.1	3077.72	20193.5	4795.01	50805.4	1461.23	11885.3	3630.87	8536.62	0	0
GO:0009987	cellular process	ILMN_1753584	NM_002273.2	KRT8	3856	2.17591	0.493818	11.6429	12.7645	0.103072	0.482942	12.1908	5.00663	0.00520116	0.9997	11.755	11.6559	11.5522	11.8514	11.6215	12.6595	13.0707	12.2457	13.3439	12.1488	12.7846	11.9319	12.5273	12.0324	12.096	12.4708	3453.7	3711.95	3782.8	4443.28	3200.33	4674.42	10287.8	4840.28	7260.55	3433.12	7979.04	5142.07	4426.15	3184.16	5234.89	7080.93	0	0
GO:0009987	cellular process	ILMN_1853824	NM_002409.4	MGAT3	4248	3.13165	0.701664	9.61676	11.2637	0.245669	0.657251	10.4077	5.04628	0.0030354	0.9997	9.72099	9.04715	9.79314	7.96867	9.33616	7.9898	10.4337	8.50062	12.2693	7.53573	11.1027	7.75507	11.2856	8.5332	11.2272	8.09614	855.696	630.56	1094.86	291.654	657.958	206.828	1470.36	343.982	3435.93	157.377	2619.1	261.541	1847.64	310.035	2794.06	331.752	0	0
GO:0009987	cellular process	ILMN_1789599	NM_182744.1	NBL1	4681	2.48899	0.593075	10.7329	12.0485	0.451277	0.384822	11.3717	4.21314	0.0153694	0.9997	10.9924	10.9924	10.2119	11.9404	10.9946	11.7309	12.5244	11.8222	12.3767	12.0851	11.7574	11.4522	11.9365	12.2947	11.6475	11.4676	2051.75	2353.22	1483.06	4709.67	2072.26	2477.1	6776.95	3579.14	3699.61	3288.59	4079.36	3753.2	2974.36	3855.92	3745.48	3592.24	0	0
GO:0009987	cellular process	ILMN_2405009	NM_005380.4	NBL1	4681	2.44658	0.519495	9.80029	11.0911	0.382174	0.351878	10.4257	4.76269	0.00872178	0.9997	10.2097	10.1355	9.4529	11.0323	9.7383	10.4615	11.7104	10.8636	11.0142	11.0887	10.9168	10.7642	10.8453	11.0733	10.9686	10.5921	1190.38	1332.22	859.068	2554.32	884.33	1036.63	3747.34	1820.29	1388.94	1638.1	2307.47	2335.09	1360.3	1673.78	2355.86	1994.58	0	0
GO:0009987	cellular process	ILMN_1685608	NM_002523.1	NPTX2	4885	2.01152	0.401863	7.17074	8.17902	0.163241	0.367214	7.6583	5.3251	0.00197698	0.9997	7.2104	7.31918	6.99132	7.13984	7.31049	6.85149	8.65983	7.03678	8.43015	7.03531	8.10202	7.0773	7.96275	6.93515	7.74034	7.01364	153.315	182.567	135.956	162.069	146.139	105.996	428.64	126.302	238.177	115.862	317.277	151.803	199.681	111.258	232.343	143.794	0.0168831	0.0038961
GO:0009987	cellular process	ILMN_1653687	NM_021808.2	GALNT9	50614	2.17842	0.933817	8.0396	9.16288	0.246057	0.900816	8.58288	2.62959	0.0474426	0.9997	8.10353	8.23981	7.76788	10.102	8.24737	10.0011	9.14872	10.985	9.14242	10.0904	10.6444	9.49697	8.39757	10.0918	8.48126	10.1571	286.418	360.961	249.644	1334.63	299.825	761.274	598.554	1997.36	374.659	838.327	1916.63	960.769	265.025	867.767	395.354	1468.23	0	0
GO:0009987	cellular process	ILMN_1740426	NM_016084.3	RASD1	51655	4.05913	0.997615	9.78486	11.806	0.430981	0.899717	10.748	4.27229	0.00542422	0.9997	9.47482	9.35885	9.60276	10.0742	10.277	11.3403	11.6225	12.3218	13.2521	10.8617	11.944	8.9994	10.8676	11.2936	11.344	10.1274	720.739	779.128	953.01	1307.22	1264.6	1897.7	3498.51	5106.87	6795.4	1411.61	4596.19	670.95	1377.69	1942.72	3016.22	1440.35	0	0
GO:0009987	cellular process	ILMN_1683279	NM_000287.2	PEX6	5190	2.67416	0.615982	7.84599	9.26508	0.357686	0.501493	8.52606	4.65474	0.00416052	0.9997	7.49982	7.4346	7.82397	7.7619	8.21418	8.17409	8.88409	9.11696	9.48714	9.29038	8.66742	8.91058	9.35345	9.56905	9.93329	9.49697	186.842	199.415	259.675	250.795	292.005	231.307	498.314	538.796	474.487	488.598	481.16	630.273	490.505	612.985	1115.72	916.91	0	0
GO:0009987	cellular process	ILMN_2197365	NM_002923.1	RGS2	5997	2.07971	0.891231	9.47479	10.5312	0.276383	0.847293	9.98903	2.56935	0.0481346	0.9997	9.64395	11.84	9.15585	10.9292	9.62457	12.1327	11.8033	11.9687	9.88139	10.8471	10.9864	10.9981	10.1399	10.7687	9.84498	11.4853	809.853	4193.97	698.777	2376.24	811.267	3303.79	4018.4	3970.87	620.528	1399.94	2422.47	2746.83	838.453	1367.96	1049.31	3643.01	0	0
GO:0009987	cellular process	ILMN_2038775	NM_001069.2	TUBB2A	7280	2.37302	0.963808	7.6225	8.86923	0.123789	0.955826	8.22227	2.87667	0.0423789	0.9997	7.56598	7.81421	7.76446	8.96815	7.53706	8.44871	10.4179	9.09965	9.13266	8.50529	8.05331	8.79842	8.25961	7.78387	8.4827	8.71618	195.653	266.347	249.111	596.968	174.251	272.628	1455.53	532.013	372.17	290.722	306.73	578.463	241.81	190.599	395.575	529.487	0	0
GO:0009987	cellular process	ILMN_1653501	NM_001005914.1	SEMA3B	7869	2.58398	0.456547	7.66364	9.03323	0.406582	0.20767	8.3203	5.42533	0.0169298	0.9997	7.68886	8.62683	7.24503	8.98453	8.05702	9.3217	9.27964	9.59865	9.14447	9.21934	9.03768	8.9038	8.72211	9.44148	8.98226	9.1255	213.93	473.133	168.225	605.175	262.204	477.985	656.048	754.71	375.232	467.447	624.669	627.115	324.913	566.469	570.059	709.648	0	0
GO:0009987	cellular process	ILMN_1735156	NM_032034.2	SLC4A11	83959	2.33962	0.980819	9.56437	10.7906	0.363201	0.911094	10.159	2.67602	0.0392184	0.9997	9.85969	9.56678	9.6746	10.0813	9.15883	10.9691	9.98326	10.9312	11.3175	11.3114	11.4401	9.61191	9.63124	11.0582	11.5812	11.8344	938.028	897.553	1002.93	1313.79	577.99	1465.8	1078.98	1918.25	1722.74	1928.82	3273.51	1047.43	593.497	1656.01	3573.68	4636.73	0	0
GO:0009987	cellular process	ILMN_1688953	NM_032900.4	ARHGAP19	84986	-2.24128	0.376304	10.4789	9.31453	0.128169	0.353804	9.87955	-6.66566	0.000833246	0.9997	10.3354	9.34231	10.5822	9.07691	10.5189	8.77984	9.46127	9.00073	8.93504	8.76315	9.55898	8.8074	9.67971	9.09169	8.93763	8.79949	1309.51	769.592	1931.37	647.643	1497.21	335.834	750.604	494.035	327.049	343.666	906.054	582.995	619.474	447.249	551.297	561.273	0	0
GO:0009987	cellular process	ILMN_2149226	NM_001753.3	CAV1	857	2.01152	0.528822	13.4463	14.4546	0.249958	0.466019	13.9413	3.97751	0.00730971	0.9997	13.6022	13.9692	13.5787	14.3316	13.158	14.1512	14.0533	14.2506	14.6096	14.5898	15.1189	14.6293	13.9672	14.3693	14.5238	14.2946	12167	20843.9	15746.5	25700.7	8690.54	13176.4	20572.6	21441.6	15804.5	19293.3	37643.7	30560.3	11420.1	16378.6	29979.2	23481.6	0	0
GO:0009987	cellular process	ILMN_2405156	NM_177526.1	PPAP2C	8612	2.10892	0.535852	7.39678	8.47328	0.429691	0.320161	7.91675	3.75828	0.0269236	0.9997	7.66525	7.34923	6.90119	7.06963	7.62389	7.28538	8.24657	7.80966	8.87522	7.9153	8.56623	7.69338	8.0631	7.36687	8.61528	7.4855	210.556	186.945	124.43	154.646	186.494	141.876	319.983	214.406	315.127	197.43	448.713	249.541	212.325	147.453	435.872	206.035	0	0.0025974
GO:0009987	cellular process	ILMN_1781700	NM_003855.2	IL18R1	8809	2.30343	0.72962	7.97621	9.18	0.551393	0.477819	8.55696	3.13964	0.037131	0.9997	8.60026	8.6752	7.55482	7.65303	7.77356	7.77373	8.79914	7.7721	9.95576	7.64258	8.80697	8.13893	9.28523	7.973	9.05288	7.91869	400.167	489.113	212.332	232.746	210.773	182.571	469.599	209.236	651.259	167.229	532.664	353.707	468.975	216.105	600.36	291.439	0	0
GO:0009987	cellular process	ILMN_1741021	NM_003956.3	CH25H	9023	2.8077	1.25362	7.84619	9.33558	0.579239	1.11178	8.55855	2.4856	0.0475289	0.9997	8.04886	8.36967	7.19285	7.13941	8.29686	7.11549	10.0542	7.637	10.6927	7.31342	8.10581	7.14442	9.51081	7.85676	8.31434	7.0141	275.804	396.992	161.617	162.05	311.292	127.41	1129.29	190.346	1105.81	137.378	318.1	159.042	547.53	200.356	350.435	143.835	0	0
GO:0009987	cellular process	ILMN_2364022	NM_004207.2	SLC16A3	9123	2.41766	0.995223	9.95813	11.2317	0.497328	0.862053	10.5758	2.6495	0.0381438	0.9997	10.4214	11.2873	9.43262	9.01181	10.0203	9.33386	11.9062	9.19272	12.23	9.13909	10.1539	8.96633	11.2365	9.22878	10.6322	9.15632	1383.31	2903.04	848.926	618.738	1071.54	482.357	4340.11	569.859	3329.39	440.946	1363.54	655.682	1786.49	490.639	1849.85	723.862	0	0
GO:0009987	cellular process	ILMN_2242900	NM_003856.2	IL1RL1	9173	12.1892	2.10821	7.40789	11.0154	0.0530259	2.10755	9.03332	3.8255	0.0186172	0.9997	7.40034	7.44048	7.46428	7.02752	7.35903	7.53254	13.1044	8.01446	12.2071	7.04809	7.55742	6.96089	11.0343	7.13167	11.1739	7.40706	174.29	200.41	197.918	150.511	151.779	161.409	10543.1	246.219	3271.5	116.595	211.561	139.331	1542.79	126.185	2704.77	193.487	0	0
GO:0009987	cellular process	ILMN_1701220	NM_004764.3	PIWIL1	9271	-2.8064	0.723511	9.27015	7.78143	0.535259	0.486791	8.49323	-3.93828	0.0170939	0.9997	8.6752	7.17354	9.42261	8.03976	9.71264	7.03815	7.97762	7.39526	7.40961	6.96047	8.55122	8.11667	7.51626	7.33511	7.45243	7.07395	422.248	164.344	842.879	307.466	867.562	120.757	262.422	161.444	137.461	110.872	443.858	348.465	151.2	144.053	186.786	149.954	0	0.0207792
GO:0009987	cellular process	ILMN_1785404	NM_005130.3	FGFBP1	9982	4.52956	0.957383	7.1582	9.33758	0.528463	0.798316	8.17559	4.64061	0.00387035	0.9997	6.58922	7.44719	7.25173	7.92949	7.63366	8.11132	8.90171	8.04922	10.4044	7.24418	9.96973	8.23242	8.59682	7.73588	8.81523	8.32565	102.858	201.255	169.037	282.68	187.927	222.798	504.378	251.796	887.62	131.704	1211.76	381.927	298.603	184.74	502.346	390.834	0.748052	0
GO:0016032	viral reproduction	ILMN_2114720	NM_003064.2	SLPI	6590	3.41796	0.631497	8.82658	10.5997	0.52527	0.350542	9.6726	5.19391	0.0127636	0.9997	8.67135	8.44008	8.39642	9.28679	9.41197	7.65069	10.8295	7.7303	10.4772	8.77751	10.7536	8.26047	10.0414	7.78333	10.8969	7.22713	421.507	416.611	399.101	752.858	694.024	170.711	1959.02	203.16	943.982	346.731	2069.69	390.006	781.737	190.521	2238.31	167.409	0	0
GO:0016265	death	ILMN_2139970	NM_000693.1	ALDH1A3	220	5.55378	0.743719	9.43339	11.9069	0.416342	0.616261	10.5982	6.76367	0.000610234	0.9997	9.29722	8.69165	9.10219	9.18691	9.90077	7.63309	11.1921	9.326	12.8393	7.96558	11.9286	8.74014	12.0214	9.52351	11.5529	8.1707	637.643	494.652	673.119	700.691	985.413	169.148	2574.04	625.529	4956.62	203.94	4543.99	555.781	3147.69	596.238	3483.94	349.752	0	0
GO:0016265	death	ILMN_1807439	NM_000693.2	ALDH1A3	220	3.79731	0.610045	8.72085	10.6458	0.34582	0.502557	9.63538	6.40321	0.000835158	0.9997	8.89132	7.76294	8.32289	8.23126	8.94833	7.20786	10.2373	8.49414	11.5222	7.30247	10.4621	7.68712	10.4786	8.17759	10.529	7.60232	487.47	256.561	376.798	351.507	502.058	135.802	1286.62	342.691	2020.99	136.415	1688.72	248.403	1054.96	246.485	1702.88	226.545	0	0
GO:0016265	death	ILMN_1809613	NM_019850.1	NGEF	25791	2.58593	0.785589	8.40026	9.77095	0.584511	0.524877	9.05972	3.33438	0.0296331	0.9997	9.02079	6.96987	8.31991	7.11277	7.86009	6.82556	9.06526	7.20224	10.2916	6.6654	9.41806	6.80468	9.86142	6.80468	10.2184	6.93904	530.831	144.667	376.225	159.278	224.939	104.23	565.239	142.042	821.751	92.9176	818.35	122.376	693.179	102.367	1373.43	136.675	0	0.141558
GO:0016265	death	ILMN_1791280	NM_014365.2	HSPB8	26353	2.29913	0.866123	8.21616	9.41724	0.471454	0.726568	8.79623	2.83358	0.0307363	0.9997	8.57255	9.78382	7.68158	9.53777	8.39434	10.5375	10.3742	9.87163	9.94526	9.57519	8.78441	9.06894	9.2683	9.217	8.71409	9.60598	391.94	1049.18	233.868	888.209	332.055	1088.61	1416.65	915.401	646.698	592.806	524.445	703.486	463.443	486.817	469.12	999.124	0	0
GO:0016265	death	ILMN_1667796	NM_000517.3	HBA2	3040	2.03928	0.68716	10.6356	11.6637	0.516167	0.453609	11.1378	2.85175	0.0481791	0.9997	10.2733	13.3332	10.4069	14.1538	11.2266	15.1122	11.6427	14.8351	12.1078	14.6605	12.0088	15.4076	10.9547	13.9425	11.6044	12.7465	1250.82	13112.8	1723.03	23028.2	2432.78	26095.9	3537.94	33030.1	3077.72	20193.5	4795.01	50805.4	1461.23	11885.3	3630.87	8536.62	0	0
GO:0016265	death	ILMN_2149226	NM_001753.3	CAV1	857	2.01152	0.528822	13.4463	14.4546	0.249958	0.466019	13.9413	3.97751	0.00730971	0.9997	13.6022	13.9692	13.5787	14.3316	13.158	14.1512	14.0533	14.2506	14.6096	14.5898	15.1189	14.6293	13.9672	14.3693	14.5238	14.2946	12167	20843.9	15746.5	25700.7	8690.54	13176.4	20572.6	21441.6	15804.5	19293.3	37643.7	30560.3	11420.1	16378.6	29979.2	23481.6	0	0
GO:0022414	reproductive process	ILMN_1751885	NM_001079859.1	GPR64	10149	2.10558	0.60785	8.09661	9.17083	0.416874	0.442377	8.61699	3.4479	0.0210912	0.9997	8.39555	8.49754	7.6204	8.25914	8.27388	8.02224	8.78804	8.57987	9.04881	8.06103	9.79467	7.75973	9.4468	8.69749	8.77581	8.15963	348.886	434.261	223.618	358.691	306.588	210.917	465.917	364.762	351.599	216.883	1067.01	262.306	524.301	345.107	489.726	347.16	0	0
GO:0022414	reproductive process	ILMN_2349071	NM_005756.2	GPR64	10149	2.41712	0.800624	8.73157	10.0049	0.53466	0.595933	9.34656	3.12221	0.0279215	0.9997	9.13515	9.15364	8.12518	8.98034	8.9344	8.60185	9.56329	9.13147	9.84559	8.5594	10.7747	8.23892	10.465	9.61492	9.37574	8.68286	572.083	678.03	325.013	603.153	495.612	300.507	800.116	544.647	607.986	300.672	2104.14	383.613	1045.59	630.336	754.152	516.84	0	0
GO:0022414	reproductive process	ILMN_2234187	NM_001801.2	CDO1	1036	5.14227	0.967195	7.67044	10.0328	0.673091	0.69456	8.77248	4.74861	0.00684051	0.9997	8.34106	9.73352	6.9949	10.5897	7.67537	8.62883	9.64425	9.65744	10.7727	10.4431	10.7297	10.054	9.82209	10.1944	9.19547	10.0385	336.337	1012.08	136.468	1881.95	194.542	305.225	847.98	785.286	1165.23	1068.2	2033.82	1429.21	676.698	925.356	658.589	1352.57	0	0
GO:0022414	reproductive process	ILMN_1753931	NM_001801.2	CDO1	1036	2.88702	0.676983	7.62821	9.15779	0.233161	0.635564	8.35808	4.86354	0.00366582	0.9997	7.8478	8.35235	7.38351	9.00187	7.65332	8.04216	8.52105	8.51435	9.76102	9.62011	9.7648	8.88486	9.26697	9.14447	8.47511	8.98058	238.704	392.424	186.44	612.965	191.216	213.459	389.682	348.36	574.975	609.166	1044.39	618.427	462.902	462.872	393.596	638.817	0	0
GO:0022414	reproductive process	ILMN_1775736	NM_182795.1	NPM2	10361	2.01182	0.542213	8.2186	9.22711	0.0688006	0.537831	8.70827	4.13688	0.0129326	0.9997	8.29072	8.23892	8.15369	8.65044	8.2114	8.82176	8.88087	10.0614	9.6969	9.02678	9.12347	9.16662	8.58251	9.35446	9.85178	8.74827	325.16	360.57	331.712	473.063	291.368	345.38	497.482	1042.95	548.254	408.634	663.902	757.591	296.182	537.024	1053.23	541.802	0	0
GO:0022414	reproductive process	ILMN_1708934	NM_001124.1	ADM	133	-2.35519	0.695055	13.0572	11.8214	0.266352	0.641995	12.424	-3.79443	0.00997727	0.9997	12.8393	10.3316	13.3541	11.6623	12.9783	9.99617	11.2057	11.6594	12.3093	9.6843	11.2142	10.8611	11.7459	10.357	12.632	10.1637	7318.22	1521.7	13182.1	3920.86	7695.84	758.976	2599.15	3198.32	3533.7	633.924	2819.44	2508.41	2579.61	1034.57	7627.22	1475.41	0	0
GO:0022414	reproductive process	ILMN_1769388	NM_004004.4	GJB2	2706	2.71794	0.710814	8.07812	9.52064	0.287982	0.649864	8.76977	4.30824	0.00544941	0.9997	8.16205	8.08287	7.7575	8.29107	8.31482	8.68714	9.95142	8.61891	9.94015	7.85188	10.0772	8.42629	8.69837	8.21596	8.93601	8.20483	298.908	322.74	247.655	366.437	314.462	315.734	1057.16	375.706	644.492	189.449	1300.86	439.117	320.383	252.596	550.304	358.316	0	0
GO:0022414	reproductive process	ILMN_2197365	NM_002923.1	RGS2	5997	2.07971	0.891231	9.47479	10.5312	0.276383	0.847293	9.98903	2.56935	0.0481346	0.9997	9.64395	11.84	9.15585	10.9292	9.62457	12.1327	11.8033	11.9687	9.88139	10.8471	10.9864	10.9981	10.1399	10.7687	9.84498	11.4853	809.853	4193.97	698.777	2376.24	811.267	3303.79	4018.4	3970.87	620.528	1399.94	2422.47	2746.83	838.453	1367.96	1049.31	3643.01	0	0
GO:0022414	reproductive process	ILMN_2149226	NM_001753.3	CAV1	857	2.01152	0.528822	13.4463	14.4546	0.249958	0.466019	13.9413	3.97751	0.00730971	0.9997	13.6022	13.9692	13.5787	14.3316	13.158	14.1512	14.0533	14.2506	14.6096	14.5898	15.1189	14.6293	13.9672	14.3693	14.5238	14.2946	12167	20843.9	15746.5	25700.7	8690.54	13176.4	20572.6	21441.6	15804.5	19293.3	37643.7	30560.3	11420.1	16378.6	29979.2	23481.6	0	0
GO:0022414	reproductive process	ILMN_1701220	NM_004764.3	PIWIL1	9271	-2.8064	0.723511	9.27015	7.78143	0.535259	0.486791	8.49323	-3.93828	0.0170939	0.9997	8.6752	7.17354	9.42261	8.03976	9.71264	7.03815	7.97762	7.39526	7.40961	6.96047	8.55122	8.11667	7.51626	7.33511	7.45243	7.07395	422.248	164.344	842.879	307.466	867.562	120.757	262.422	161.444	137.461	110.872	443.858	348.465	151.2	144.053	186.786	149.954	0	0.0207792
GO:0023052	signaling	ILMN_1751885	NM_001079859.1	GPR64	10149	2.10558	0.60785	8.09661	9.17083	0.416874	0.442377	8.61699	3.4479	0.0210912	0.9997	8.39555	8.49754	7.6204	8.25914	8.27388	8.02224	8.78804	8.57987	9.04881	8.06103	9.79467	7.75973	9.4468	8.69749	8.77581	8.15963	348.886	434.261	223.618	358.691	306.588	210.917	465.917	364.762	351.599	216.883	1067.01	262.306	524.301	345.107	489.726	347.16	0	0
GO:0023052	signaling	ILMN_2349071	NM_005756.2	GPR64	10149	2.41712	0.800624	8.73157	10.0049	0.53466	0.595933	9.34656	3.12221	0.0279215	0.9997	9.13515	9.15364	8.12518	8.98034	8.9344	8.60185	9.56329	9.13147	9.84559	8.5594	10.7747	8.23892	10.465	9.61492	9.37574	8.68286	572.083	678.03	325.013	603.153	495.612	300.507	800.116	544.647	607.986	300.672	2104.14	383.613	1045.59	630.336	754.152	516.84	0	0
GO:0023052	signaling	ILMN_1708934	NM_001124.1	ADM	133	-2.35519	0.695055	13.0572	11.8214	0.266352	0.641995	12.424	-3.79443	0.00997727	0.9997	12.8393	10.3316	13.3541	11.6623	12.9783	9.99617	11.2057	11.6594	12.3093	9.6843	11.2142	10.8611	11.7459	10.357	12.632	10.1637	7318.22	1521.7	13182.1	3920.86	7695.84	758.976	2599.15	3198.32	3533.7	633.924	2819.44	2508.41	2579.61	1034.57	7627.22	1475.41	0	0
GO:0023052	signaling	ILMN_1809613	NM_019850.1	NGEF	25791	2.58593	0.785589	8.40026	9.77095	0.584511	0.524877	9.05972	3.33438	0.0296331	0.9997	9.02079	6.96987	8.31991	7.11277	7.86009	6.82556	9.06526	7.20224	10.2916	6.6654	9.41806	6.80468	9.86142	6.80468	10.2184	6.93904	530.831	144.667	376.225	159.278	224.939	104.23	565.239	142.042	821.751	92.9176	818.35	122.376	693.179	102.367	1373.43	136.675	0	0.141558
GO:0023052	signaling	ILMN_1769388	NM_004004.4	GJB2	2706	2.71794	0.710814	8.07812	9.52064	0.287982	0.649864	8.76977	4.30824	0.00544941	0.9997	8.16205	8.08287	7.7575	8.29107	8.31482	8.68714	9.95142	8.61891	9.94015	7.85188	10.0772	8.42629	8.69837	8.21596	8.93601	8.20483	298.908	322.74	247.655	366.437	314.462	315.734	1057.16	375.706	644.492	189.449	1300.86	439.117	320.383	252.596	550.304	358.316	0	0
GO:0023052	signaling	ILMN_1685608	NM_002523.1	NPTX2	4885	2.01152	0.401863	7.17074	8.17902	0.163241	0.367214	7.6583	5.3251	0.00197698	0.9997	7.2104	7.31918	6.99132	7.13984	7.31049	6.85149	8.65983	7.03678	8.43015	7.03531	8.10202	7.0773	7.96275	6.93515	7.74034	7.01364	153.315	182.567	135.956	162.069	146.139	105.996	428.64	126.302	238.177	115.862	317.277	151.803	199.681	111.258	232.343	143.794	0.0168831	0.0038961
GO:0023052	signaling	ILMN_1740426	NM_016084.3	RASD1	51655	4.05913	0.997615	9.78486	11.806	0.430981	0.899717	10.748	4.27229	0.00542422	0.9997	9.47482	9.35885	9.60276	10.0742	10.277	11.3403	11.6225	12.3218	13.2521	10.8617	11.944	8.9994	10.8676	11.2936	11.344	10.1274	720.739	779.128	953.01	1307.22	1264.6	1897.7	3498.51	5106.87	6795.4	1411.61	4596.19	670.95	1377.69	1942.72	3016.22	1440.35	0	0
GO:0023052	signaling	ILMN_2197365	NM_002923.1	RGS2	5997	2.07971	0.891231	9.47479	10.5312	0.276383	0.847293	9.98903	2.56935	0.0481346	0.9997	9.64395	11.84	9.15585	10.9292	9.62457	12.1327	11.8033	11.9687	9.88139	10.8471	10.9864	10.9981	10.1399	10.7687	9.84498	11.4853	809.853	4193.97	698.777	2376.24	811.267	3303.79	4018.4	3970.87	620.528	1399.94	2422.47	2746.83	838.453	1367.96	1049.31	3643.01	0	0
GO:0023052	signaling	ILMN_1653501	NM_001005914.1	SEMA3B	7869	2.58398	0.456547	7.66364	9.03323	0.406582	0.20767	8.3203	5.42533	0.0169298	0.9997	7.68886	8.62683	7.24503	8.98453	8.05702	9.3217	9.27964	9.59865	9.14447	9.21934	9.03768	8.9038	8.72211	9.44148	8.98226	9.1255	213.93	473.133	168.225	605.175	262.204	477.985	656.048	754.71	375.232	467.447	624.669	627.115	324.913	566.469	570.059	709.648	0	0
GO:0023052	signaling	ILMN_1688953	NM_032900.4	ARHGAP19	84986	-2.24128	0.376304	10.4789	9.31453	0.128169	0.353804	9.87955	-6.66566	0.000833246	0.9997	10.3354	9.34231	10.5822	9.07691	10.5189	8.77984	9.46127	9.00073	8.93504	8.76315	9.55898	8.8074	9.67971	9.09169	8.93763	8.79949	1309.51	769.592	1931.37	647.643	1497.21	335.834	750.604	494.035	327.049	343.666	906.054	582.995	619.474	447.249	551.297	561.273	0	0
GO:0023052	signaling	ILMN_2149226	NM_001753.3	CAV1	857	2.01152	0.528822	13.4463	14.4546	0.249958	0.466019	13.9413	3.97751	0.00730971	0.9997	13.6022	13.9692	13.5787	14.3316	13.158	14.1512	14.0533	14.2506	14.6096	14.5898	15.1189	14.6293	13.9672	14.3693	14.5238	14.2946	12167	20843.9	15746.5	25700.7	8690.54	13176.4	20572.6	21441.6	15804.5	19293.3	37643.7	30560.3	11420.1	16378.6	29979.2	23481.6	0	0
GO:0023052	signaling	ILMN_1781700	NM_003855.2	IL18R1	8809	2.30343	0.72962	7.97621	9.18	0.551393	0.477819	8.55696	3.13964	0.037131	0.9997	8.60026	8.6752	7.55482	7.65303	7.77356	7.77373	8.79914	7.7721	9.95576	7.64258	8.80697	8.13893	9.28523	7.973	9.05288	7.91869	400.167	489.113	212.332	232.746	210.773	182.571	469.599	209.236	651.259	167.229	532.664	353.707	468.975	216.105	600.36	291.439	0	0
GO:0023052	signaling	ILMN_2242900	NM_003856.2	IL1RL1	9173	12.1892	2.10821	7.40789	11.0154	0.0530259	2.10755	9.03332	3.8255	0.0186172	0.9997	7.40034	7.44048	7.46428	7.02752	7.35903	7.53254	13.1044	8.01446	12.2071	7.04809	7.55742	6.96089	11.0343	7.13167	11.1739	7.40706	174.29	200.41	197.918	150.511	151.779	161.409	10543.1	246.219	3271.5	116.595	211.561	139.331	1542.79	126.185	2704.77	193.487	0	0
GO:0023052	signaling	ILMN_1785404	NM_005130.3	FGFBP1	9982	4.52956	0.957383	7.1582	9.33758	0.528463	0.798316	8.17559	4.64061	0.00387035	0.9997	6.58922	7.44719	7.25173	7.92949	7.63366	8.11132	8.90171	8.04922	10.4044	7.24418	9.96973	8.23242	8.59682	7.73588	8.81523	8.32565	102.858	201.255	169.037	282.68	187.927	222.798	504.378	251.796	887.62	131.704	1211.76	381.927	298.603	184.74	502.346	390.834	0.748052	0
GO:0032501	multicellular organismal process	ILMN_1751885	NM_001079859.1	GPR64	10149	2.10558	0.60785	8.09661	9.17083	0.416874	0.442377	8.61699	3.4479	0.0210912	0.9997	8.39555	8.49754	7.6204	8.25914	8.27388	8.02224	8.78804	8.57987	9.04881	8.06103	9.79467	7.75973	9.4468	8.69749	8.77581	8.15963	348.886	434.261	223.618	358.691	306.588	210.917	465.917	364.762	351.599	216.883	1067.01	262.306	524.301	345.107	489.726	347.16	0	0
GO:0032501	multicellular organismal process	ILMN_2349071	NM_005756.2	GPR64	10149	2.41712	0.800624	8.73157	10.0049	0.53466	0.595933	9.34656	3.12221	0.0279215	0.9997	9.13515	9.15364	8.12518	8.98034	8.9344	8.60185	9.56329	9.13147	9.84559	8.5594	10.7747	8.23892	10.465	9.61492	9.37574	8.68286	572.083	678.03	325.013	603.153	495.612	300.507	800.116	544.647	607.986	300.672	2104.14	383.613	1045.59	630.336	754.152	516.84	0	0
GO:0032501	multicellular organismal process	ILMN_2234187	NM_001801.2	CDO1	1036	5.14227	0.967195	7.67044	10.0328	0.673091	0.69456	8.77248	4.74861	0.00684051	0.9997	8.34106	9.73352	6.9949	10.5897	7.67537	8.62883	9.64425	9.65744	10.7727	10.4431	10.7297	10.054	9.82209	10.1944	9.19547	10.0385	336.337	1012.08	136.468	1881.95	194.542	305.225	847.98	785.286	1165.23	1068.2	2033.82	1429.21	676.698	925.356	658.589	1352.57	0	0
GO:0032501	multicellular organismal process	ILMN_1753931	NM_001801.2	CDO1	1036	2.88702	0.676983	7.62821	9.15779	0.233161	0.635564	8.35808	4.86354	0.00366582	0.9997	7.8478	8.35235	7.38351	9.00187	7.65332	8.04216	8.52105	8.51435	9.76102	9.62011	9.7648	8.88486	9.26697	9.14447	8.47511	8.98058	238.704	392.424	186.44	612.965	191.216	213.459	389.682	348.36	574.975	609.166	1044.39	618.427	462.902	462.872	393.596	638.817	0	0
GO:0032501	multicellular organismal process	ILMN_1775736	NM_182795.1	NPM2	10361	2.01182	0.542213	8.2186	9.22711	0.0688006	0.537831	8.70827	4.13688	0.0129326	0.9997	8.29072	8.23892	8.15369	8.65044	8.2114	8.82176	8.88087	10.0614	9.6969	9.02678	9.12347	9.16662	8.58251	9.35446	9.85178	8.74827	325.16	360.57	331.712	473.063	291.368	345.38	497.482	1042.95	548.254	408.634	663.902	757.591	296.182	537.024	1053.23	541.802	0	0
GO:0032501	multicellular organismal process	ILMN_1708934	NM_001124.1	ADM	133	-2.35519	0.695055	13.0572	11.8214	0.266352	0.641995	12.424	-3.79443	0.00997727	0.9997	12.8393	10.3316	13.3541	11.6623	12.9783	9.99617	11.2057	11.6594	12.3093	9.6843	11.2142	10.8611	11.7459	10.357	12.632	10.1637	7318.22	1521.7	13182.1	3920.86	7695.84	758.976	2599.15	3198.32	3533.7	633.924	2819.44	2508.41	2579.61	1034.57	7627.22	1475.41	0	0
GO:0032501	multicellular organismal process	ILMN_2139970	NM_000693.1	ALDH1A3	220	5.55378	0.743719	9.43339	11.9069	0.416342	0.616261	10.5982	6.76367	0.000610234	0.9997	9.29722	8.69165	9.10219	9.18691	9.90077	7.63309	11.1921	9.326	12.8393	7.96558	11.9286	8.74014	12.0214	9.52351	11.5529	8.1707	637.643	494.652	673.119	700.691	985.413	169.148	2574.04	625.529	4956.62	203.94	4543.99	555.781	3147.69	596.238	3483.94	349.752	0	0
GO:0032501	multicellular organismal process	ILMN_1807439	NM_000693.2	ALDH1A3	220	3.79731	0.610045	8.72085	10.6458	0.34582	0.502557	9.63538	6.40321	0.000835158	0.9997	8.89132	7.76294	8.32289	8.23126	8.94833	7.20786	10.2373	8.49414	11.5222	7.30247	10.4621	7.68712	10.4786	8.17759	10.529	7.60232	487.47	256.561	376.798	351.507	502.058	135.802	1286.62	342.691	2020.99	136.415	1688.72	248.403	1054.96	246.485	1702.88	226.545	0	0
GO:0032501	multicellular organismal process	ILMN_1809613	NM_019850.1	NGEF	25791	2.58593	0.785589	8.40026	9.77095	0.584511	0.524877	9.05972	3.33438	0.0296331	0.9997	9.02079	6.96987	8.31991	7.11277	7.86009	6.82556	9.06526	7.20224	10.2916	6.6654	9.41806	6.80468	9.86142	6.80468	10.2184	6.93904	530.831	144.667	376.225	159.278	224.939	104.23	565.239	142.042	821.751	92.9176	818.35	122.376	693.179	102.367	1373.43	136.675	0	0.141558
GO:0032501	multicellular organismal process	ILMN_1769388	NM_004004.4	GJB2	2706	2.71794	0.710814	8.07812	9.52064	0.287982	0.649864	8.76977	4.30824	0.00544941	0.9997	8.16205	8.08287	7.7575	8.29107	8.31482	8.68714	9.95142	8.61891	9.94015	7.85188	10.0772	8.42629	8.69837	8.21596	8.93601	8.20483	298.908	322.74	247.655	366.437	314.462	315.734	1057.16	375.706	644.492	189.449	1300.86	439.117	320.383	252.596	550.304	358.316	0	0
GO:0032501	multicellular organismal process	ILMN_1789599	NM_182744.1	NBL1	4681	2.48899	0.593075	10.7329	12.0485	0.451277	0.384822	11.3717	4.21314	0.0153694	0.9997	10.9924	10.9924	10.2119	11.9404	10.9946	11.7309	12.5244	11.8222	12.3767	12.0851	11.7574	11.4522	11.9365	12.2947	11.6475	11.4676	2051.75	2353.22	1483.06	4709.67	2072.26	2477.1	6776.95	3579.14	3699.61	3288.59	4079.36	3753.2	2974.36	3855.92	3745.48	3592.24	0	0
GO:0032501	multicellular organismal process	ILMN_2405009	NM_005380.4	NBL1	4681	2.44658	0.519495	9.80029	11.0911	0.382174	0.351878	10.4257	4.76269	0.00872178	0.9997	10.2097	10.1355	9.4529	11.0323	9.7383	10.4615	11.7104	10.8636	11.0142	11.0887	10.9168	10.7642	10.8453	11.0733	10.9686	10.5921	1190.38	1332.22	859.068	2554.32	884.33	1036.63	3747.34	1820.29	1388.94	1638.1	2307.47	2335.09	1360.3	1673.78	2355.86	1994.58	0	0
GO:0032501	multicellular organismal process	ILMN_1685608	NM_002523.1	NPTX2	4885	2.01152	0.401863	7.17074	8.17902	0.163241	0.367214	7.6583	5.3251	0.00197698	0.9997	7.2104	7.31918	6.99132	7.13984	7.31049	6.85149	8.65983	7.03678	8.43015	7.03531	8.10202	7.0773	7.96275	6.93515	7.74034	7.01364	153.315	182.567	135.956	162.069	146.139	105.996	428.64	126.302	238.177	115.862	317.277	151.803	199.681	111.258	232.343	143.794	0.0168831	0.0038961
GO:0032501	multicellular organismal process	ILMN_2197365	NM_002923.1	RGS2	5997	2.07971	0.891231	9.47479	10.5312	0.276383	0.847293	9.98903	2.56935	0.0481346	0.9997	9.64395	11.84	9.15585	10.9292	9.62457	12.1327	11.8033	11.9687	9.88139	10.8471	10.9864	10.9981	10.1399	10.7687	9.84498	11.4853	809.853	4193.97	698.777	2376.24	811.267	3303.79	4018.4	3970.87	620.528	1399.94	2422.47	2746.83	838.453	1367.96	1049.31	3643.01	0	0
GO:0032501	multicellular organismal process	ILMN_2038775	NM_001069.2	TUBB2A	7280	2.37302	0.963808	7.6225	8.86923	0.123789	0.955826	8.22227	2.87667	0.0423789	0.9997	7.56598	7.81421	7.76446	8.96815	7.53706	8.44871	10.4179	9.09965	9.13266	8.50529	8.05331	8.79842	8.25961	7.78387	8.4827	8.71618	195.653	266.347	249.111	596.968	174.251	272.628	1455.53	532.013	372.17	290.722	306.73	578.463	241.81	190.599	395.575	529.487	0	0
GO:0032501	multicellular organismal process	ILMN_1653501	NM_001005914.1	SEMA3B	7869	2.58398	0.456547	7.66364	9.03323	0.406582	0.20767	8.3203	5.42533	0.0169298	0.9997	7.68886	8.62683	7.24503	8.98453	8.05702	9.3217	9.27964	9.59865	9.14447	9.21934	9.03768	8.9038	8.72211	9.44148	8.98226	9.1255	213.93	473.133	168.225	605.175	262.204	477.985	656.048	754.71	375.232	467.447	624.669	627.115	324.913	566.469	570.059	709.648	0	0
GO:0032501	multicellular organismal process	ILMN_2149226	NM_001753.3	CAV1	857	2.01152	0.528822	13.4463	14.4546	0.249958	0.466019	13.9413	3.97751	0.00730971	0.9997	13.6022	13.9692	13.5787	14.3316	13.158	14.1512	14.0533	14.2506	14.6096	14.5898	15.1189	14.6293	13.9672	14.3693	14.5238	14.2946	12167	20843.9	15746.5	25700.7	8690.54	13176.4	20572.6	21441.6	15804.5	19293.3	37643.7	30560.3	11420.1	16378.6	29979.2	23481.6	0	0
GO:0032501	multicellular organismal process	ILMN_1786720	NM_006017.1	PROM1	8842	3.10556	1.01911	7.66309	9.29795	0.548042	0.859203	8.44103	3.28444	0.0172801	0.9997	7.1277	7.75492	7.63862	12.2034	8.22296	11.6205	9.14138	9.69842	10.2955	12.3282	8.31307	11.9153	8.67962	10.2281	10.0602	11.2401	145.298	255.167	226.652	5626.62	294.796	2278.03	595.047	807.67	824.249	3903.39	370.856	5087.6	316.068	949.698	1219.75	3081.27	0.0376623	0
GO:0032501	multicellular organismal process	ILMN_2364022	NM_004207.2	SLC16A3	9123	2.41766	0.995223	9.95813	11.2317	0.497328	0.862053	10.5758	2.6495	0.0381438	0.9997	10.4214	11.2873	9.43262	9.01181	10.0203	9.33386	11.9062	9.19272	12.23	9.13909	10.1539	8.96633	11.2365	9.22878	10.6322	9.15632	1383.31	2903.04	848.926	618.738	1071.54	482.357	4340.11	569.859	3329.39	440.946	1363.54	655.682	1786.49	490.639	1849.85	723.862	0	0
GO:0032501	multicellular organismal process	ILMN_2242900	NM_003856.2	IL1RL1	9173	12.1892	2.10821	7.40789	11.0154	0.0530259	2.10755	9.03332	3.8255	0.0186172	0.9997	7.40034	7.44048	7.46428	7.02752	7.35903	7.53254	13.1044	8.01446	12.2071	7.04809	7.55742	6.96089	11.0343	7.13167	11.1739	7.40706	174.29	200.41	197.918	150.511	151.779	161.409	10543.1	246.219	3271.5	116.595	211.561	139.331	1542.79	126.185	2704.77	193.487	0	0
GO:0032501	multicellular organismal process	ILMN_1701220	NM_004764.3	PIWIL1	9271	-2.8064	0.723511	9.27015	7.78143	0.535259	0.486791	8.49323	-3.93828	0.0170939	0.9997	8.6752	7.17354	9.42261	8.03976	9.71264	7.03815	7.97762	7.39526	7.40961	6.96047	8.55122	8.11667	7.51626	7.33511	7.45243	7.07395	422.248	164.344	842.879	307.466	867.562	120.757	262.422	161.444	137.461	110.872	443.858	348.465	151.2	144.053	186.786	149.954	0	0.0207792
GO:0032502	developmental process	ILMN_2234187	NM_001801.2	CDO1	1036	5.14227	0.967195	7.67044	10.0328	0.673091	0.69456	8.77248	4.74861	0.00684051	0.9997	8.34106	9.73352	6.9949	10.5897	7.67537	8.62883	9.64425	9.65744	10.7727	10.4431	10.7297	10.054	9.82209	10.1944	9.19547	10.0385	336.337	1012.08	136.468	1881.95	194.542	305.225	847.98	785.286	1165.23	1068.2	2033.82	1429.21	676.698	925.356	658.589	1352.57	0	0
GO:0032502	developmental process	ILMN_1753931	NM_001801.2	CDO1	1036	2.88702	0.676983	7.62821	9.15779	0.233161	0.635564	8.35808	4.86354	0.00366582	0.9997	7.8478	8.35235	7.38351	9.00187	7.65332	8.04216	8.52105	8.51435	9.76102	9.62011	9.7648	8.88486	9.26697	9.14447	8.47511	8.98058	238.704	392.424	186.44	612.965	191.216	213.459	389.682	348.36	574.975	609.166	1044.39	618.427	462.902	462.872	393.596	638.817	0	0
GO:0032502	developmental process	ILMN_1775736	NM_182795.1	NPM2	10361	2.01182	0.542213	8.2186	9.22711	0.0688006	0.537831	8.70827	4.13688	0.0129326	0.9997	8.29072	8.23892	8.15369	8.65044	8.2114	8.82176	8.88087	10.0614	9.6969	9.02678	9.12347	9.16662	8.58251	9.35446	9.85178	8.74827	325.16	360.57	331.712	473.063	291.368	345.38	497.482	1042.95	548.254	408.634	663.902	757.591	296.182	537.024	1053.23	541.802	0	0
GO:0032502	developmental process	ILMN_1708934	NM_001124.1	ADM	133	-2.35519	0.695055	13.0572	11.8214	0.266352	0.641995	12.424	-3.79443	0.00997727	0.9997	12.8393	10.3316	13.3541	11.6623	12.9783	9.99617	11.2057	11.6594	12.3093	9.6843	11.2142	10.8611	11.7459	10.357	12.632	10.1637	7318.22	1521.7	13182.1	3920.86	7695.84	758.976	2599.15	3198.32	3533.7	633.924	2819.44	2508.41	2579.61	1034.57	7627.22	1475.41	0	0
GO:0032502	developmental process	ILMN_2139970	NM_000693.1	ALDH1A3	220	5.55378	0.743719	9.43339	11.9069	0.416342	0.616261	10.5982	6.76367	0.000610234	0.9997	9.29722	8.69165	9.10219	9.18691	9.90077	7.63309	11.1921	9.326	12.8393	7.96558	11.9286	8.74014	12.0214	9.52351	11.5529	8.1707	637.643	494.652	673.119	700.691	985.413	169.148	2574.04	625.529	4956.62	203.94	4543.99	555.781	3147.69	596.238	3483.94	349.752	0	0
GO:0032502	developmental process	ILMN_1807439	NM_000693.2	ALDH1A3	220	3.79731	0.610045	8.72085	10.6458	0.34582	0.502557	9.63538	6.40321	0.000835158	0.9997	8.89132	7.76294	8.32289	8.23126	8.94833	7.20786	10.2373	8.49414	11.5222	7.30247	10.4621	7.68712	10.4786	8.17759	10.529	7.60232	487.47	256.561	376.798	351.507	502.058	135.802	1286.62	342.691	2020.99	136.415	1688.72	248.403	1054.96	246.485	1702.88	226.545	0	0
GO:0032502	developmental process	ILMN_1809613	NM_019850.1	NGEF	25791	2.58593	0.785589	8.40026	9.77095	0.584511	0.524877	9.05972	3.33438	0.0296331	0.9997	9.02079	6.96987	8.31991	7.11277	7.86009	6.82556	9.06526	7.20224	10.2916	6.6654	9.41806	6.80468	9.86142	6.80468	10.2184	6.93904	530.831	144.667	376.225	159.278	224.939	104.23	565.239	142.042	821.751	92.9176	818.35	122.376	693.179	102.367	1373.43	136.675	0	0.141558
GO:0032502	developmental process	ILMN_1769388	NM_004004.4	GJB2	2706	2.71794	0.710814	8.07812	9.52064	0.287982	0.649864	8.76977	4.30824	0.00544941	0.9997	8.16205	8.08287	7.7575	8.29107	8.31482	8.68714	9.95142	8.61891	9.94015	7.85188	10.0772	8.42629	8.69837	8.21596	8.93601	8.20483	298.908	322.74	247.655	366.437	314.462	315.734	1057.16	375.706	644.492	189.449	1300.86	439.117	320.383	252.596	550.304	358.316	0	0
GO:0032502	developmental process	ILMN_1789599	NM_182744.1	NBL1	4681	2.48899	0.593075	10.7329	12.0485	0.451277	0.384822	11.3717	4.21314	0.0153694	0.9997	10.9924	10.9924	10.2119	11.9404	10.9946	11.7309	12.5244	11.8222	12.3767	12.0851	11.7574	11.4522	11.9365	12.2947	11.6475	11.4676	2051.75	2353.22	1483.06	4709.67	2072.26	2477.1	6776.95	3579.14	3699.61	3288.59	4079.36	3753.2	2974.36	3855.92	3745.48	3592.24	0	0
GO:0032502	developmental process	ILMN_2405009	NM_005380.4	NBL1	4681	2.44658	0.519495	9.80029	11.0911	0.382174	0.351878	10.4257	4.76269	0.00872178	0.9997	10.2097	10.1355	9.4529	11.0323	9.7383	10.4615	11.7104	10.8636	11.0142	11.0887	10.9168	10.7642	10.8453	11.0733	10.9686	10.5921	1190.38	1332.22	859.068	2554.32	884.33	1036.63	3747.34	1820.29	1388.94	1638.1	2307.47	2335.09	1360.3	1673.78	2355.86	1994.58	0	0
GO:0032502	developmental process	ILMN_2197365	NM_002923.1	RGS2	5997	2.07971	0.891231	9.47479	10.5312	0.276383	0.847293	9.98903	2.56935	0.0481346	0.9997	9.64395	11.84	9.15585	10.9292	9.62457	12.1327	11.8033	11.9687	9.88139	10.8471	10.9864	10.9981	10.1399	10.7687	9.84498	11.4853	809.853	4193.97	698.777	2376.24	811.267	3303.79	4018.4	3970.87	620.528	1399.94	2422.47	2746.83	838.453	1367.96	1049.31	3643.01	0	0
GO:0032502	developmental process	ILMN_1653501	NM_001005914.1	SEMA3B	7869	2.58398	0.456547	7.66364	9.03323	0.406582	0.20767	8.3203	5.42533	0.0169298	0.9997	7.68886	8.62683	7.24503	8.98453	8.05702	9.3217	9.27964	9.59865	9.14447	9.21934	9.03768	8.9038	8.72211	9.44148	8.98226	9.1255	213.93	473.133	168.225	605.175	262.204	477.985	656.048	754.71	375.232	467.447	624.669	627.115	324.913	566.469	570.059	709.648	0	0
GO:0032502	developmental process	ILMN_2149226	NM_001753.3	CAV1	857	2.01152	0.528822	13.4463	14.4546	0.249958	0.466019	13.9413	3.97751	0.00730971	0.9997	13.6022	13.9692	13.5787	14.3316	13.158	14.1512	14.0533	14.2506	14.6096	14.5898	15.1189	14.6293	13.9672	14.3693	14.5238	14.2946	12167	20843.9	15746.5	25700.7	8690.54	13176.4	20572.6	21441.6	15804.5	19293.3	37643.7	30560.3	11420.1	16378.6	29979.2	23481.6	0	0
GO:0032502	developmental process	ILMN_1786720	NM_006017.1	PROM1	8842	3.10556	1.01911	7.66309	9.29795	0.548042	0.859203	8.44103	3.28444	0.0172801	0.9997	7.1277	7.75492	7.63862	12.2034	8.22296	11.6205	9.14138	9.69842	10.2955	12.3282	8.31307	11.9153	8.67962	10.2281	10.0602	11.2401	145.298	255.167	226.652	5626.62	294.796	2278.03	595.047	807.67	824.249	3903.39	370.856	5087.6	316.068	949.698	1219.75	3081.27	0.0376623	0
GO:0032502	developmental process	ILMN_1701220	NM_004764.3	PIWIL1	9271	-2.8064	0.723511	9.27015	7.78143	0.535259	0.486791	8.49323	-3.93828	0.0170939	0.9997	8.6752	7.17354	9.42261	8.03976	9.71264	7.03815	7.97762	7.39526	7.40961	6.96047	8.55122	8.11667	7.51626	7.33511	7.45243	7.07395	422.248	164.344	842.879	307.466	867.562	120.757	262.422	161.444	137.461	110.872	443.858	348.465	151.2	144.053	186.786	149.954	0	0.0207792
GO:0040007	growth	ILMN_1708934	NM_001124.1	ADM	133	-2.35519	0.695055	13.0572	11.8214	0.266352	0.641995	12.424	-3.79443	0.00997727	0.9997	12.8393	10.3316	13.3541	11.6623	12.9783	9.99617	11.2057	11.6594	12.3093	9.6843	11.2142	10.8611	11.7459	10.357	12.632	10.1637	7318.22	1521.7	13182.1	3920.86	7695.84	758.976	2599.15	3198.32	3533.7	633.924	2819.44	2508.41	2579.61	1034.57	7627.22	1475.41	0	0
GO:0040011	locomotion	ILMN_1653501	NM_001005914.1	SEMA3B	7869	2.58398	0.456547	7.66364	9.03323	0.406582	0.20767	8.3203	5.42533	0.0169298	0.9997	7.68886	8.62683	7.24503	8.98453	8.05702	9.3217	9.27964	9.59865	9.14447	9.21934	9.03768	8.9038	8.72211	9.44148	8.98226	9.1255	213.93	473.133	168.225	605.175	262.204	477.985	656.048	754.71	375.232	467.447	624.669	627.115	324.913	566.469	570.059	709.648	0	0
GO:0040011	locomotion	ILMN_2149226	NM_001753.3	CAV1	857	2.01152	0.528822	13.4463	14.4546	0.249958	0.466019	13.9413	3.97751	0.00730971	0.9997	13.6022	13.9692	13.5787	14.3316	13.158	14.1512	14.0533	14.2506	14.6096	14.5898	15.1189	14.6293	13.9672	14.3693	14.5238	14.2946	12167	20843.9	15746.5	25700.7	8690.54	13176.4	20572.6	21441.6	15804.5	19293.3	37643.7	30560.3	11420.1	16378.6	29979.2	23481.6	0	0
GO:0040011	locomotion	ILMN_2364022	NM_004207.2	SLC16A3	9123	2.41766	0.995223	9.95813	11.2317	0.497328	0.862053	10.5758	2.6495	0.0381438	0.9997	10.4214	11.2873	9.43262	9.01181	10.0203	9.33386	11.9062	9.19272	12.23	9.13909	10.1539	8.96633	11.2365	9.22878	10.6322	9.15632	1383.31	2903.04	848.926	618.738	1071.54	482.357	4340.11	569.859	3329.39	440.946	1363.54	655.682	1786.49	490.639	1849.85	723.862	0	0
GO:0050896	response to stimulus	ILMN_1751885	NM_001079859.1	GPR64	10149	2.10558	0.60785	8.09661	9.17083	0.416874	0.442377	8.61699	3.4479	0.0210912	0.9997	8.39555	8.49754	7.6204	8.25914	8.27388	8.02224	8.78804	8.57987	9.04881	8.06103	9.79467	7.75973	9.4468	8.69749	8.77581	8.15963	348.886	434.261	223.618	358.691	306.588	210.917	465.917	364.762	351.599	216.883	1067.01	262.306	524.301	345.107	489.726	347.16	0	0
GO:0050896	response to stimulus	ILMN_2349071	NM_005756.2	GPR64	10149	2.41712	0.800624	8.73157	10.0049	0.53466	0.595933	9.34656	3.12221	0.0279215	0.9997	9.13515	9.15364	8.12518	8.98034	8.9344	8.60185	9.56329	9.13147	9.84559	8.5594	10.7747	8.23892	10.465	9.61492	9.37574	8.68286	572.083	678.03	325.013	603.153	495.612	300.507	800.116	544.647	607.986	300.672	2104.14	383.613	1045.59	630.336	754.152	516.84	0	0
GO:0050896	response to stimulus	ILMN_2234187	NM_001801.2	CDO1	1036	5.14227	0.967195	7.67044	10.0328	0.673091	0.69456	8.77248	4.74861	0.00684051	0.9997	8.34106	9.73352	6.9949	10.5897	7.67537	8.62883	9.64425	9.65744	10.7727	10.4431	10.7297	10.054	9.82209	10.1944	9.19547	10.0385	336.337	1012.08	136.468	1881.95	194.542	305.225	847.98	785.286	1165.23	1068.2	2033.82	1429.21	676.698	925.356	658.589	1352.57	0	0
GO:0050896	response to stimulus	ILMN_1753931	NM_001801.2	CDO1	1036	2.88702	0.676983	7.62821	9.15779	0.233161	0.635564	8.35808	4.86354	0.00366582	0.9997	7.8478	8.35235	7.38351	9.00187	7.65332	8.04216	8.52105	8.51435	9.76102	9.62011	9.7648	8.88486	9.26697	9.14447	8.47511	8.98058	238.704	392.424	186.44	612.965	191.216	213.459	389.682	348.36	574.975	609.166	1044.39	618.427	462.902	462.872	393.596	638.817	0	0
GO:0050896	response to stimulus	ILMN_1708934	NM_001124.1	ADM	133	-2.35519	0.695055	13.0572	11.8214	0.266352	0.641995	12.424	-3.79443	0.00997727	0.9997	12.8393	10.3316	13.3541	11.6623	12.9783	9.99617	11.2057	11.6594	12.3093	9.6843	11.2142	10.8611	11.7459	10.357	12.632	10.1637	7318.22	1521.7	13182.1	3920.86	7695.84	758.976	2599.15	3198.32	3533.7	633.924	2819.44	2508.41	2579.61	1034.57	7627.22	1475.41	0	0
GO:0050896	response to stimulus	ILMN_2139970	NM_000693.1	ALDH1A3	220	5.55378	0.743719	9.43339	11.9069	0.416342	0.616261	10.5982	6.76367	0.000610234	0.9997	9.29722	8.69165	9.10219	9.18691	9.90077	7.63309	11.1921	9.326	12.8393	7.96558	11.9286	8.74014	12.0214	9.52351	11.5529	8.1707	637.643	494.652	673.119	700.691	985.413	169.148	2574.04	625.529	4956.62	203.94	4543.99	555.781	3147.69	596.238	3483.94	349.752	0	0
GO:0050896	response to stimulus	ILMN_1807439	NM_000693.2	ALDH1A3	220	3.79731	0.610045	8.72085	10.6458	0.34582	0.502557	9.63538	6.40321	0.000835158	0.9997	8.89132	7.76294	8.32289	8.23126	8.94833	7.20786	10.2373	8.49414	11.5222	7.30247	10.4621	7.68712	10.4786	8.17759	10.529	7.60232	487.47	256.561	376.798	351.507	502.058	135.802	1286.62	342.691	2020.99	136.415	1688.72	248.403	1054.96	246.485	1702.88	226.545	0	0
GO:0050896	response to stimulus	ILMN_1809613	NM_019850.1	NGEF	25791	2.58593	0.785589	8.40026	9.77095	0.584511	0.524877	9.05972	3.33438	0.0296331	0.9997	9.02079	6.96987	8.31991	7.11277	7.86009	6.82556	9.06526	7.20224	10.2916	6.6654	9.41806	6.80468	9.86142	6.80468	10.2184	6.93904	530.831	144.667	376.225	159.278	224.939	104.23	565.239	142.042	821.751	92.9176	818.35	122.376	693.179	102.367	1373.43	136.675	0	0.141558
GO:0050896	response to stimulus	ILMN_1791280	NM_014365.2	HSPB8	26353	2.29913	0.866123	8.21616	9.41724	0.471454	0.726568	8.79623	2.83358	0.0307363	0.9997	8.57255	9.78382	7.68158	9.53777	8.39434	10.5375	10.3742	9.87163	9.94526	9.57519	8.78441	9.06894	9.2683	9.217	8.71409	9.60598	391.94	1049.18	233.868	888.209	332.055	1088.61	1416.65	915.401	646.698	592.806	524.445	703.486	463.443	486.817	469.12	999.124	0	0
GO:0050896	response to stimulus	ILMN_1654966	NM_182826.1	SCARA3	51435	2.0272	0.772251	9.42948	10.449	0.414641	0.651494	9.92614	2.70357	0.036178	0.9997	9.41238	9.68828	9.8524	10.6224	9.02365	9.58072	9.92066	10.1952	10.0869	9.8612	10.8938	9.45926	9.96805	9.97329	11.3754	10.1765	692.104	973.837	1142.67	1917.45	527.795	570.614	1036.86	1141.8	710.856	714.598	2274.37	932.346	744.554	801.152	3093.56	1490.15	0	0
GO:0050896	response to stimulus	ILMN_1740426	NM_016084.3	RASD1	51655	4.05913	0.997615	9.78486	11.806	0.430981	0.899717	10.748	4.27229	0.00542422	0.9997	9.47482	9.35885	9.60276	10.0742	10.277	11.3403	11.6225	12.3218	13.2521	10.8617	11.944	8.9994	10.8676	11.2936	11.344	10.1274	720.739	779.128	953.01	1307.22	1264.6	1897.7	3498.51	5106.87	6795.4	1411.61	4596.19	670.95	1377.69	1942.72	3016.22	1440.35	0	0
GO:0050896	response to stimulus	ILMN_2197365	NM_002923.1	RGS2	5997	2.07971	0.891231	9.47479	10.5312	0.276383	0.847293	9.98903	2.56935	0.0481346	0.9997	9.64395	11.84	9.15585	10.9292	9.62457	12.1327	11.8033	11.9687	9.88139	10.8471	10.9864	10.9981	10.1399	10.7687	9.84498	11.4853	809.853	4193.97	698.777	2376.24	811.267	3303.79	4018.4	3970.87	620.528	1399.94	2422.47	2746.83	838.453	1367.96	1049.31	3643.01	0	0
GO:0050896	response to stimulus	ILMN_1653501	NM_001005914.1	SEMA3B	7869	2.58398	0.456547	7.66364	9.03323	0.406582	0.20767	8.3203	5.42533	0.0169298	0.9997	7.68886	8.62683	7.24503	8.98453	8.05702	9.3217	9.27964	9.59865	9.14447	9.21934	9.03768	8.9038	8.72211	9.44148	8.98226	9.1255	213.93	473.133	168.225	605.175	262.204	477.985	656.048	754.71	375.232	467.447	624.669	627.115	324.913	566.469	570.059	709.648	0	0
GO:0050896	response to stimulus	ILMN_1688953	NM_032900.4	ARHGAP19	84986	-2.24128	0.376304	10.4789	9.31453	0.128169	0.353804	9.87955	-6.66566	0.000833246	0.9997	10.3354	9.34231	10.5822	9.07691	10.5189	8.77984	9.46127	9.00073	8.93504	8.76315	9.55898	8.8074	9.67971	9.09169	8.93763	8.79949	1309.51	769.592	1931.37	647.643	1497.21	335.834	750.604	494.035	327.049	343.666	906.054	582.995	619.474	447.249	551.297	561.273	0	0
GO:0050896	response to stimulus	ILMN_2149226	NM_001753.3	CAV1	857	2.01152	0.528822	13.4463	14.4546	0.249958	0.466019	13.9413	3.97751	0.00730971	0.9997	13.6022	13.9692	13.5787	14.3316	13.158	14.1512	14.0533	14.2506	14.6096	14.5898	15.1189	14.6293	13.9672	14.3693	14.5238	14.2946	12167	20843.9	15746.5	25700.7	8690.54	13176.4	20572.6	21441.6	15804.5	19293.3	37643.7	30560.3	11420.1	16378.6	29979.2	23481.6	0	0
GO:0050896	response to stimulus	ILMN_1781700	NM_003855.2	IL18R1	8809	2.30343	0.72962	7.97621	9.18	0.551393	0.477819	8.55696	3.13964	0.037131	0.9997	8.60026	8.6752	7.55482	7.65303	7.77356	7.77373	8.79914	7.7721	9.95576	7.64258	8.80697	8.13893	9.28523	7.973	9.05288	7.91869	400.167	489.113	212.332	232.746	210.773	182.571	469.599	209.236	651.259	167.229	532.664	353.707	468.975	216.105	600.36	291.439	0	0
GO:0050896	response to stimulus	ILMN_2364022	NM_004207.2	SLC16A3	9123	2.41766	0.995223	9.95813	11.2317	0.497328	0.862053	10.5758	2.6495	0.0381438	0.9997	10.4214	11.2873	9.43262	9.01181	10.0203	9.33386	11.9062	9.19272	12.23	9.13909	10.1539	8.96633	11.2365	9.22878	10.6322	9.15632	1383.31	2903.04	848.926	618.738	1071.54	482.357	4340.11	569.859	3329.39	440.946	1363.54	655.682	1786.49	490.639	1849.85	723.862	0	0
GO:0050896	response to stimulus	ILMN_2242900	NM_003856.2	IL1RL1	9173	12.1892	2.10821	7.40789	11.0154	0.0530259	2.10755	9.03332	3.8255	0.0186172	0.9997	7.40034	7.44048	7.46428	7.02752	7.35903	7.53254	13.1044	8.01446	12.2071	7.04809	7.55742	6.96089	11.0343	7.13167	11.1739	7.40706	174.29	200.41	197.918	150.511	151.779	161.409	10543.1	246.219	3271.5	116.595	211.561	139.331	1542.79	126.185	2704.77	193.487	0	0
GO:0050896	response to stimulus	ILMN_1785404	NM_005130.3	FGFBP1	9982	4.52956	0.957383	7.1582	9.33758	0.528463	0.798316	8.17559	4.64061	0.00387035	0.9997	6.58922	7.44719	7.25173	7.92949	7.63366	8.11132	8.90171	8.04922	10.4044	7.24418	9.96973	8.23242	8.59682	7.73588	8.81523	8.32565	102.858	201.255	169.037	282.68	187.927	222.798	504.378	251.796	887.62	131.704	1211.76	381.927	298.603	184.74	502.346	390.834	0.748052	0
GO:0051179	localization	ILMN_2234187	NM_001801.2	CDO1	1036	5.14227	0.967195	7.67044	10.0328	0.673091	0.69456	8.77248	4.74861	0.00684051	0.9997	8.34106	9.73352	6.9949	10.5897	7.67537	8.62883	9.64425	9.65744	10.7727	10.4431	10.7297	10.054	9.82209	10.1944	9.19547	10.0385	336.337	1012.08	136.468	1881.95	194.542	305.225	847.98	785.286	1165.23	1068.2	2033.82	1429.21	676.698	925.356	658.589	1352.57	0	0
GO:0051179	localization	ILMN_1753931	NM_001801.2	CDO1	1036	2.88702	0.676983	7.62821	9.15779	0.233161	0.635564	8.35808	4.86354	0.00366582	0.9997	7.8478	8.35235	7.38351	9.00187	7.65332	8.04216	8.52105	8.51435	9.76102	9.62011	9.7648	8.88486	9.26697	9.14447	8.47511	8.98058	238.704	392.424	186.44	612.965	191.216	213.459	389.682	348.36	574.975	609.166	1044.39	618.427	462.902	462.872	393.596	638.817	0	0
GO:0051179	localization	ILMN_1708934	NM_001124.1	ADM	133	-2.35519	0.695055	13.0572	11.8214	0.266352	0.641995	12.424	-3.79443	0.00997727	0.9997	12.8393	10.3316	13.3541	11.6623	12.9783	9.99617	11.2057	11.6594	12.3093	9.6843	11.2142	10.8611	11.7459	10.357	12.632	10.1637	7318.22	1521.7	13182.1	3920.86	7695.84	758.976	2599.15	3198.32	3533.7	633.924	2819.44	2508.41	2579.61	1034.57	7627.22	1475.41	0	0
GO:0051179	localization	ILMN_1769388	NM_004004.4	GJB2	2706	2.71794	0.710814	8.07812	9.52064	0.287982	0.649864	8.76977	4.30824	0.00544941	0.9997	8.16205	8.08287	7.7575	8.29107	8.31482	8.68714	9.95142	8.61891	9.94015	7.85188	10.0772	8.42629	8.69837	8.21596	8.93601	8.20483	298.908	322.74	247.655	366.437	314.462	315.734	1057.16	375.706	644.492	189.449	1300.86	439.117	320.383	252.596	550.304	358.316	0	0
GO:0051179	localization	ILMN_1667796	NM_000517.3	HBA2	3040	2.03928	0.68716	10.6356	11.6637	0.516167	0.453609	11.1378	2.85175	0.0481791	0.9997	10.2733	13.3332	10.4069	14.1538	11.2266	15.1122	11.6427	14.8351	12.1078	14.6605	12.0088	15.4076	10.9547	13.9425	11.6044	12.7465	1250.82	13112.8	1723.03	23028.2	2432.78	26095.9	3537.94	33030.1	3077.72	20193.5	4795.01	50805.4	1461.23	11885.3	3630.87	8536.62	0	0
GO:0051179	localization	ILMN_1683279	NM_000287.2	PEX6	5190	2.67416	0.615982	7.84599	9.26508	0.357686	0.501493	8.52606	4.65474	0.00416052	0.9997	7.49982	7.4346	7.82397	7.7619	8.21418	8.17409	8.88409	9.11696	9.48714	9.29038	8.66742	8.91058	9.35345	9.56905	9.93329	9.49697	186.842	199.415	259.675	250.795	292.005	231.307	498.314	538.796	474.487	488.598	481.16	630.273	490.505	612.985	1115.72	916.91	0	0
GO:0051179	localization	ILMN_1735156	NM_032034.2	SLC4A11	83959	2.33962	0.980819	9.56437	10.7906	0.363201	0.911094	10.159	2.67602	0.0392184	0.9997	9.85969	9.56678	9.6746	10.0813	9.15883	10.9691	9.98326	10.9312	11.3175	11.3114	11.4401	9.61191	9.63124	11.0582	11.5812	11.8344	938.028	897.553	1002.93	1313.79	577.99	1465.8	1078.98	1918.25	1722.74	1928.82	3273.51	1047.43	593.497	1656.01	3573.68	4636.73	0	0
GO:0051179	localization	ILMN_2149226	NM_001753.3	CAV1	857	2.01152	0.528822	13.4463	14.4546	0.249958	0.466019	13.9413	3.97751	0.00730971	0.9997	13.6022	13.9692	13.5787	14.3316	13.158	14.1512	14.0533	14.2506	14.6096	14.5898	15.1189	14.6293	13.9672	14.3693	14.5238	14.2946	12167	20843.9	15746.5	25700.7	8690.54	13176.4	20572.6	21441.6	15804.5	19293.3	37643.7	30560.3	11420.1	16378.6	29979.2	23481.6	0	0
GO:0051179	localization	ILMN_2364022	NM_004207.2	SLC16A3	9123	2.41766	0.995223	9.95813	11.2317	0.497328	0.862053	10.5758	2.6495	0.0381438	0.9997	10.4214	11.2873	9.43262	9.01181	10.0203	9.33386	11.9062	9.19272	12.23	9.13909	10.1539	8.96633	11.2365	9.22878	10.6322	9.15632	1383.31	2903.04	848.926	618.738	1071.54	482.357	4340.11	569.859	3329.39	440.946	1363.54	655.682	1786.49	490.639	1849.85	723.862	0	0
GO:0051179	localization	ILMN_2242900	NM_003856.2	IL1RL1	9173	12.1892	2.10821	7.40789	11.0154	0.0530259	2.10755	9.03332	3.8255	0.0186172	0.9997	7.40034	7.44048	7.46428	7.02752	7.35903	7.53254	13.1044	8.01446	12.2071	7.04809	7.55742	6.96089	11.0343	7.13167	11.1739	7.40706	174.29	200.41	197.918	150.511	151.779	161.409	10543.1	246.219	3271.5	116.595	211.561	139.331	1542.79	126.185	2704.77	193.487	0	0
GO:0051234	establishment of localization	ILMN_2234187	NM_001801.2	CDO1	1036	5.14227	0.967195	7.67044	10.0328	0.673091	0.69456	8.77248	4.74861	0.00684051	0.9997	8.34106	9.73352	6.9949	10.5897	7.67537	8.62883	9.64425	9.65744	10.7727	10.4431	10.7297	10.054	9.82209	10.1944	9.19547	10.0385	336.337	1012.08	136.468	1881.95	194.542	305.225	847.98	785.286	1165.23	1068.2	2033.82	1429.21	676.698	925.356	658.589	1352.57	0	0
GO:0051234	establishment of localization	ILMN_1753931	NM_001801.2	CDO1	1036	2.88702	0.676983	7.62821	9.15779	0.233161	0.635564	8.35808	4.86354	0.00366582	0.9997	7.8478	8.35235	7.38351	9.00187	7.65332	8.04216	8.52105	8.51435	9.76102	9.62011	9.7648	8.88486	9.26697	9.14447	8.47511	8.98058	238.704	392.424	186.44	612.965	191.216	213.459	389.682	348.36	574.975	609.166	1044.39	618.427	462.902	462.872	393.596	638.817	0	0
GO:0051234	establishment of localization	ILMN_1708934	NM_001124.1	ADM	133	-2.35519	0.695055	13.0572	11.8214	0.266352	0.641995	12.424	-3.79443	0.00997727	0.9997	12.8393	10.3316	13.3541	11.6623	12.9783	9.99617	11.2057	11.6594	12.3093	9.6843	11.2142	10.8611	11.7459	10.357	12.632	10.1637	7318.22	1521.7	13182.1	3920.86	7695.84	758.976	2599.15	3198.32	3533.7	633.924	2819.44	2508.41	2579.61	1034.57	7627.22	1475.41	0	0
GO:0051234	establishment of localization	ILMN_1769388	NM_004004.4	GJB2	2706	2.71794	0.710814	8.07812	9.52064	0.287982	0.649864	8.76977	4.30824	0.00544941	0.9997	8.16205	8.08287	7.7575	8.29107	8.31482	8.68714	9.95142	8.61891	9.94015	7.85188	10.0772	8.42629	8.69837	8.21596	8.93601	8.20483	298.908	322.74	247.655	366.437	314.462	315.734	1057.16	375.706	644.492	189.449	1300.86	439.117	320.383	252.596	550.304	358.316	0	0
GO:0051234	establishment of localization	ILMN_2377199	NM_014031.3	SLC27A6	28965	2.54005	0.749577	9.17727	10.5221	0.476605	0.578544	9.82671	3.56061	0.0156476	0.9997	8.82502	8.41124	8.9872	9.17602	9.71958	8.16685	10.5029	9.7549	10.4907	8.96134	9.71335	7.6128	10.5555	9.5657	11.3481	7.55436	465.847	408.214	619.476	697.327	870.972	230.115	1549.48	839.264	954.246	390.559	1008.67	234.792	1104.58	612.165	3026.96	218.086	0	0
GO:0051234	establishment of localization	ILMN_1667796	NM_000517.3	HBA2	3040	2.03928	0.68716	10.6356	11.6637	0.516167	0.453609	11.1378	2.85175	0.0481791	0.9997	10.2733	13.3332	10.4069	14.1538	11.2266	15.1122	11.6427	14.8351	12.1078	14.6605	12.0088	15.4076	10.9547	13.9425	11.6044	12.7465	1250.82	13112.8	1723.03	23028.2	2432.78	26095.9	3537.94	33030.1	3077.72	20193.5	4795.01	50805.4	1461.23	11885.3	3630.87	8536.62	0	0
GO:0051234	establishment of localization	ILMN_1683279	NM_000287.2	PEX6	5190	2.67416	0.615982	7.84599	9.26508	0.357686	0.501493	8.52606	4.65474	0.00416052	0.9997	7.49982	7.4346	7.82397	7.7619	8.21418	8.17409	8.88409	9.11696	9.48714	9.29038	8.66742	8.91058	9.35345	9.56905	9.93329	9.49697	186.842	199.415	259.675	250.795	292.005	231.307	498.314	538.796	474.487	488.598	481.16	630.273	490.505	612.985	1115.72	916.91	0	0
GO:0051234	establishment of localization	ILMN_1735156	NM_032034.2	SLC4A11	83959	2.33962	0.980819	9.56437	10.7906	0.363201	0.911094	10.159	2.67602	0.0392184	0.9997	9.85969	9.56678	9.6746	10.0813	9.15883	10.9691	9.98326	10.9312	11.3175	11.3114	11.4401	9.61191	9.63124	11.0582	11.5812	11.8344	938.028	897.553	1002.93	1313.79	577.99	1465.8	1078.98	1918.25	1722.74	1928.82	3273.51	1047.43	593.497	1656.01	3573.68	4636.73	0	0
GO:0051234	establishment of localization	ILMN_2364022	NM_004207.2	SLC16A3	9123	2.41766	0.995223	9.95813	11.2317	0.497328	0.862053	10.5758	2.6495	0.0381438	0.9997	10.4214	11.2873	9.43262	9.01181	10.0203	9.33386	11.9062	9.19272	12.23	9.13909	10.1539	8.96633	11.2365	9.22878	10.6322	9.15632	1383.31	2903.04	848.926	618.738	1071.54	482.357	4340.11	569.859	3329.39	440.946	1363.54	655.682	1786.49	490.639	1849.85	723.862	0	0
GO:0051234	establishment of localization	ILMN_2242900	NM_003856.2	IL1RL1	9173	12.1892	2.10821	7.40789	11.0154	0.0530259	2.10755	9.03332	3.8255	0.0186172	0.9997	7.40034	7.44048	7.46428	7.02752	7.35903	7.53254	13.1044	8.01446	12.2071	7.04809	7.55742	6.96089	11.0343	7.13167	11.1739	7.40706	174.29	200.41	197.918	150.511	151.779	161.409	10543.1	246.219	3271.5	116.595	211.561	139.331	1542.79	126.185	2704.77	193.487	0	0
GO:0051704	multi-organism process	ILMN_1753584	NM_002273.2	KRT8	3856	2.17591	0.493818	11.6429	12.7645	0.103072	0.482942	12.1908	5.00663	0.00520116	0.9997	11.755	11.6559	11.5522	11.8514	11.6215	12.6595	13.0707	12.2457	13.3439	12.1488	12.7846	11.9319	12.5273	12.0324	12.096	12.4708	3453.7	3711.95	3782.8	4443.28	3200.33	4674.42	10287.8	4840.28	7260.55	3433.12	7979.04	5142.07	4426.15	3184.16	5234.89	7080.93	0	0
GO:0051704	multi-organism process	ILMN_2149226	NM_001753.3	CAV1	857	2.01152	0.528822	13.4463	14.4546	0.249958	0.466019	13.9413	3.97751	0.00730971	0.9997	13.6022	13.9692	13.5787	14.3316	13.158	14.1512	14.0533	14.2506	14.6096	14.5898	15.1189	14.6293	13.9672	14.3693	14.5238	14.2946	12167	20843.9	15746.5	25700.7	8690.54	13176.4	20572.6	21441.6	15804.5	19293.3	37643.7	30560.3	11420.1	16378.6	29979.2	23481.6	0	0
GO:0065007	biological regulation	ILMN_1751885	NM_001079859.1	GPR64	10149	2.10558	0.60785	8.09661	9.17083	0.416874	0.442377	8.61699	3.4479	0.0210912	0.9997	8.39555	8.49754	7.6204	8.25914	8.27388	8.02224	8.78804	8.57987	9.04881	8.06103	9.79467	7.75973	9.4468	8.69749	8.77581	8.15963	348.886	434.261	223.618	358.691	306.588	210.917	465.917	364.762	351.599	216.883	1067.01	262.306	524.301	345.107	489.726	347.16	0	0
GO:0065007	biological regulation	ILMN_2349071	NM_005756.2	GPR64	10149	2.41712	0.800624	8.73157	10.0049	0.53466	0.595933	9.34656	3.12221	0.0279215	0.9997	9.13515	9.15364	8.12518	8.98034	8.9344	8.60185	9.56329	9.13147	9.84559	8.5594	10.7747	8.23892	10.465	9.61492	9.37574	8.68286	572.083	678.03	325.013	603.153	495.612	300.507	800.116	544.647	607.986	300.672	2104.14	383.613	1045.59	630.336	754.152	516.84	0	0
GO:0065007	biological regulation	ILMN_2234187	NM_001801.2	CDO1	1036	5.14227	0.967195	7.67044	10.0328	0.673091	0.69456	8.77248	4.74861	0.00684051	0.9997	8.34106	9.73352	6.9949	10.5897	7.67537	8.62883	9.64425	9.65744	10.7727	10.4431	10.7297	10.054	9.82209	10.1944	9.19547	10.0385	336.337	1012.08	136.468	1881.95	194.542	305.225	847.98	785.286	1165.23	1068.2	2033.82	1429.21	676.698	925.356	658.589	1352.57	0	0
GO:0065007	biological regulation	ILMN_1753931	NM_001801.2	CDO1	1036	2.88702	0.676983	7.62821	9.15779	0.233161	0.635564	8.35808	4.86354	0.00366582	0.9997	7.8478	8.35235	7.38351	9.00187	7.65332	8.04216	8.52105	8.51435	9.76102	9.62011	9.7648	8.88486	9.26697	9.14447	8.47511	8.98058	238.704	392.424	186.44	612.965	191.216	213.459	389.682	348.36	574.975	609.166	1044.39	618.427	462.902	462.872	393.596	638.817	0	0
GO:0065007	biological regulation	ILMN_1775736	NM_182795.1	NPM2	10361	2.01182	0.542213	8.2186	9.22711	0.0688006	0.537831	8.70827	4.13688	0.0129326	0.9997	8.29072	8.23892	8.15369	8.65044	8.2114	8.82176	8.88087	10.0614	9.6969	9.02678	9.12347	9.16662	8.58251	9.35446	9.85178	8.74827	325.16	360.57	331.712	473.063	291.368	345.38	497.482	1042.95	548.254	408.634	663.902	757.591	296.182	537.024	1053.23	541.802	0	0
GO:0065007	biological regulation	ILMN_2139970	NM_000693.1	ALDH1A3	220	5.55378	0.743719	9.43339	11.9069	0.416342	0.616261	10.5982	6.76367	0.000610234	0.9997	9.29722	8.69165	9.10219	9.18691	9.90077	7.63309	11.1921	9.326	12.8393	7.96558	11.9286	8.74014	12.0214	9.52351	11.5529	8.1707	637.643	494.652	673.119	700.691	985.413	169.148	2574.04	625.529	4956.62	203.94	4543.99	555.781	3147.69	596.238	3483.94	349.752	0	0
GO:0065007	biological regulation	ILMN_1807439	NM_000693.2	ALDH1A3	220	3.79731	0.610045	8.72085	10.6458	0.34582	0.502557	9.63538	6.40321	0.000835158	0.9997	8.89132	7.76294	8.32289	8.23126	8.94833	7.20786	10.2373	8.49414	11.5222	7.30247	10.4621	7.68712	10.4786	8.17759	10.529	7.60232	487.47	256.561	376.798	351.507	502.058	135.802	1286.62	342.691	2020.99	136.415	1688.72	248.403	1054.96	246.485	1702.88	226.545	0	0
GO:0065007	biological regulation	ILMN_1809613	NM_019850.1	NGEF	25791	2.58593	0.785589	8.40026	9.77095	0.584511	0.524877	9.05972	3.33438	0.0296331	0.9997	9.02079	6.96987	8.31991	7.11277	7.86009	6.82556	9.06526	7.20224	10.2916	6.6654	9.41806	6.80468	9.86142	6.80468	10.2184	6.93904	530.831	144.667	376.225	159.278	224.939	104.23	565.239	142.042	821.751	92.9176	818.35	122.376	693.179	102.367	1373.43	136.675	0	0.141558
GO:0065007	biological regulation	ILMN_1667796	NM_000517.3	HBA2	3040	2.03928	0.68716	10.6356	11.6637	0.516167	0.453609	11.1378	2.85175	0.0481791	0.9997	10.2733	13.3332	10.4069	14.1538	11.2266	15.1122	11.6427	14.8351	12.1078	14.6605	12.0088	15.4076	10.9547	13.9425	11.6044	12.7465	1250.82	13112.8	1723.03	23028.2	2432.78	26095.9	3537.94	33030.1	3077.72	20193.5	4795.01	50805.4	1461.23	11885.3	3630.87	8536.62	0	0
GO:0065007	biological regulation	ILMN_1789599	NM_182744.1	NBL1	4681	2.48899	0.593075	10.7329	12.0485	0.451277	0.384822	11.3717	4.21314	0.0153694	0.9997	10.9924	10.9924	10.2119	11.9404	10.9946	11.7309	12.5244	11.8222	12.3767	12.0851	11.7574	11.4522	11.9365	12.2947	11.6475	11.4676	2051.75	2353.22	1483.06	4709.67	2072.26	2477.1	6776.95	3579.14	3699.61	3288.59	4079.36	3753.2	2974.36	3855.92	3745.48	3592.24	0	0
GO:0065007	biological regulation	ILMN_2405009	NM_005380.4	NBL1	4681	2.44658	0.519495	9.80029	11.0911	0.382174	0.351878	10.4257	4.76269	0.00872178	0.9997	10.2097	10.1355	9.4529	11.0323	9.7383	10.4615	11.7104	10.8636	11.0142	11.0887	10.9168	10.7642	10.8453	11.0733	10.9686	10.5921	1190.38	1332.22	859.068	2554.32	884.33	1036.63	3747.34	1820.29	1388.94	1638.1	2307.47	2335.09	1360.3	1673.78	2355.86	1994.58	0	0
GO:0065007	biological regulation	ILMN_1740426	NM_016084.3	RASD1	51655	4.05913	0.997615	9.78486	11.806	0.430981	0.899717	10.748	4.27229	0.00542422	0.9997	9.47482	9.35885	9.60276	10.0742	10.277	11.3403	11.6225	12.3218	13.2521	10.8617	11.944	8.9994	10.8676	11.2936	11.344	10.1274	720.739	779.128	953.01	1307.22	1264.6	1897.7	3498.51	5106.87	6795.4	1411.61	4596.19	670.95	1377.69	1942.72	3016.22	1440.35	0	0
GO:0065007	biological regulation	ILMN_1683279	NM_000287.2	PEX6	5190	2.67416	0.615982	7.84599	9.26508	0.357686	0.501493	8.52606	4.65474	0.00416052	0.9997	7.49982	7.4346	7.82397	7.7619	8.21418	8.17409	8.88409	9.11696	9.48714	9.29038	8.66742	8.91058	9.35345	9.56905	9.93329	9.49697	186.842	199.415	259.675	250.795	292.005	231.307	498.314	538.796	474.487	488.598	481.16	630.273	490.505	612.985	1115.72	916.91	0	0
GO:0065007	biological regulation	ILMN_2197365	NM_002923.1	RGS2	5997	2.07971	0.891231	9.47479	10.5312	0.276383	0.847293	9.98903	2.56935	0.0481346	0.9997	9.64395	11.84	9.15585	10.9292	9.62457	12.1327	11.8033	11.9687	9.88139	10.8471	10.9864	10.9981	10.1399	10.7687	9.84498	11.4853	809.853	4193.97	698.777	2376.24	811.267	3303.79	4018.4	3970.87	620.528	1399.94	2422.47	2746.83	838.453	1367.96	1049.31	3643.01	0	0
GO:0065007	biological regulation	ILMN_2114720	NM_003064.2	SLPI	6590	3.41796	0.631497	8.82658	10.5997	0.52527	0.350542	9.6726	5.19391	0.0127636	0.9997	8.67135	8.44008	8.39642	9.28679	9.41197	7.65069	10.8295	7.7303	10.4772	8.77751	10.7536	8.26047	10.0414	7.78333	10.8969	7.22713	421.507	416.611	399.101	752.858	694.024	170.711	1959.02	203.16	943.982	346.731	2069.69	390.006	781.737	190.521	2238.31	167.409	0	0
GO:0065007	biological regulation	ILMN_1735156	NM_032034.2	SLC4A11	83959	2.33962	0.980819	9.56437	10.7906	0.363201	0.911094	10.159	2.67602	0.0392184	0.9997	9.85969	9.56678	9.6746	10.0813	9.15883	10.9691	9.98326	10.9312	11.3175	11.3114	11.4401	9.61191	9.63124	11.0582	11.5812	11.8344	938.028	897.553	1002.93	1313.79	577.99	1465.8	1078.98	1918.25	1722.74	1928.82	3273.51	1047.43	593.497	1656.01	3573.68	4636.73	0	0
GO:0065007	biological regulation	ILMN_1688953	NM_032900.4	ARHGAP19	84986	-2.24128	0.376304	10.4789	9.31453	0.128169	0.353804	9.87955	-6.66566	0.000833246	0.9997	10.3354	9.34231	10.5822	9.07691	10.5189	8.77984	9.46127	9.00073	8.93504	8.76315	9.55898	8.8074	9.67971	9.09169	8.93763	8.79949	1309.51	769.592	1931.37	647.643	1497.21	335.834	750.604	494.035	327.049	343.666	906.054	582.995	619.474	447.249	551.297	561.273	0	0
GO:0065007	biological regulation	ILMN_2149226	NM_001753.3	CAV1	857	2.01152	0.528822	13.4463	14.4546	0.249958	0.466019	13.9413	3.97751	0.00730971	0.9997	13.6022	13.9692	13.5787	14.3316	13.158	14.1512	14.0533	14.2506	14.6096	14.5898	15.1189	14.6293	13.9672	14.3693	14.5238	14.2946	12167	20843.9	15746.5	25700.7	8690.54	13176.4	20572.6	21441.6	15804.5	19293.3	37643.7	30560.3	11420.1	16378.6	29979.2	23481.6	0	0
GO:0065007	biological regulation	ILMN_1781700	NM_003855.2	IL18R1	8809	2.30343	0.72962	7.97621	9.18	0.551393	0.477819	8.55696	3.13964	0.037131	0.9997	8.60026	8.6752	7.55482	7.65303	7.77356	7.77373	8.79914	7.7721	9.95576	7.64258	8.80697	8.13893	9.28523	7.973	9.05288	7.91869	400.167	489.113	212.332	232.746	210.773	182.571	469.599	209.236	651.259	167.229	532.664	353.707	468.975	216.105	600.36	291.439	0	0
GO:0065007	biological regulation	ILMN_2364022	NM_004207.2	SLC16A3	9123	2.41766	0.995223	9.95813	11.2317	0.497328	0.862053	10.5758	2.6495	0.0381438	0.9997	10.4214	11.2873	9.43262	9.01181	10.0203	9.33386	11.9062	9.19272	12.23	9.13909	10.1539	8.96633	11.2365	9.22878	10.6322	9.15632	1383.31	2903.04	848.926	618.738	1071.54	482.357	4340.11	569.859	3329.39	440.946	1363.54	655.682	1786.49	490.639	1849.85	723.862	0	0
GO:0065007	biological regulation	ILMN_2242900	NM_003856.2	IL1RL1	9173	12.1892	2.10821	7.40789	11.0154	0.0530259	2.10755	9.03332	3.8255	0.0186172	0.9997	7.40034	7.44048	7.46428	7.02752	7.35903	7.53254	13.1044	8.01446	12.2071	7.04809	7.55742	6.96089	11.0343	7.13167	11.1739	7.40706	174.29	200.41	197.918	150.511	151.779	161.409	10543.1	246.219	3271.5	116.595	211.561	139.331	1542.79	126.185	2704.77	193.487	0	0
GO:0065007	biological regulation	ILMN_1701220	NM_004764.3	PIWIL1	9271	-2.8064	0.723511	9.27015	7.78143	0.535259	0.486791	8.49323	-3.93828	0.0170939	0.9997	8.6752	7.17354	9.42261	8.03976	9.71264	7.03815	7.97762	7.39526	7.40961	6.96047	8.55122	8.11667	7.51626	7.33511	7.45243	7.07395	422.248	164.344	842.879	307.466	867.562	120.757	262.422	161.444	137.461	110.872	443.858	348.465	151.2	144.053	186.786	149.954	0	0.0207792
GO:0065007	biological regulation	ILMN_1785404	NM_005130.3	FGFBP1	9982	4.52956	0.957383	7.1582	9.33758	0.528463	0.798316	8.17559	4.64061	0.00387035	0.9997	6.58922	7.44719	7.25173	7.92949	7.63366	8.11132	8.90171	8.04922	10.4044	7.24418	9.96973	8.23242	8.59682	7.73588	8.81523	8.32565	102.858	201.255	169.037	282.68	187.927	222.798	504.378	251.796	887.62	131.704	1211.76	381.927	298.603	184.74	502.346	390.834	0.748052	0
GO:0071840	cellular component organization or biogenesis	ILMN_1775736	NM_182795.1	NPM2	10361	2.01182	0.542213	8.2186	9.22711	0.0688006	0.537831	8.70827	4.13688	0.0129326	0.9997	8.29072	8.23892	8.15369	8.65044	8.2114	8.82176	8.88087	10.0614	9.6969	9.02678	9.12347	9.16662	8.58251	9.35446	9.85178	8.74827	325.16	360.57	331.712	473.063	291.368	345.38	497.482	1042.95	548.254	408.634	663.902	757.591	296.182	537.024	1053.23	541.802	0	0
GO:0071840	cellular component organization or biogenesis	ILMN_1708934	NM_001124.1	ADM	133	-2.35519	0.695055	13.0572	11.8214	0.266352	0.641995	12.424	-3.79443	0.00997727	0.9997	12.8393	10.3316	13.3541	11.6623	12.9783	9.99617	11.2057	11.6594	12.3093	9.6843	11.2142	10.8611	11.7459	10.357	12.632	10.1637	7318.22	1521.7	13182.1	3920.86	7695.84	758.976	2599.15	3198.32	3533.7	633.924	2819.44	2508.41	2579.61	1034.57	7627.22	1475.41	0	0
GO:0071840	cellular component organization or biogenesis	ILMN_1809613	NM_019850.1	NGEF	25791	2.58593	0.785589	8.40026	9.77095	0.584511	0.524877	9.05972	3.33438	0.0296331	0.9997	9.02079	6.96987	8.31991	7.11277	7.86009	6.82556	9.06526	7.20224	10.2916	6.6654	9.41806	6.80468	9.86142	6.80468	10.2184	6.93904	530.831	144.667	376.225	159.278	224.939	104.23	565.239	142.042	821.751	92.9176	818.35	122.376	693.179	102.367	1373.43	136.675	0	0.141558
GO:0071840	cellular component organization or biogenesis	ILMN_1769388	NM_004004.4	GJB2	2706	2.71794	0.710814	8.07812	9.52064	0.287982	0.649864	8.76977	4.30824	0.00544941	0.9997	8.16205	8.08287	7.7575	8.29107	8.31482	8.68714	9.95142	8.61891	9.94015	7.85188	10.0772	8.42629	8.69837	8.21596	8.93601	8.20483	298.908	322.74	247.655	366.437	314.462	315.734	1057.16	375.706	644.492	189.449	1300.86	439.117	320.383	252.596	550.304	358.316	0	0
GO:0071840	cellular component organization or biogenesis	ILMN_1667796	NM_000517.3	HBA2	3040	2.03928	0.68716	10.6356	11.6637	0.516167	0.453609	11.1378	2.85175	0.0481791	0.9997	10.2733	13.3332	10.4069	14.1538	11.2266	15.1122	11.6427	14.8351	12.1078	14.6605	12.0088	15.4076	10.9547	13.9425	11.6044	12.7465	1250.82	13112.8	1723.03	23028.2	2432.78	26095.9	3537.94	33030.1	3077.72	20193.5	4795.01	50805.4	1461.23	11885.3	3630.87	8536.62	0	0
GO:0071840	cellular component organization or biogenesis	ILMN_1753584	NM_002273.2	KRT8	3856	2.17591	0.493818	11.6429	12.7645	0.103072	0.482942	12.1908	5.00663	0.00520116	0.9997	11.755	11.6559	11.5522	11.8514	11.6215	12.6595	13.0707	12.2457	13.3439	12.1488	12.7846	11.9319	12.5273	12.0324	12.096	12.4708	3453.7	3711.95	3782.8	4443.28	3200.33	4674.42	10287.8	4840.28	7260.55	3433.12	7979.04	5142.07	4426.15	3184.16	5234.89	7080.93	0	0
GO:0071840	cellular component organization or biogenesis	ILMN_1789599	NM_182744.1	NBL1	4681	2.48899	0.593075	10.7329	12.0485	0.451277	0.384822	11.3717	4.21314	0.0153694	0.9997	10.9924	10.9924	10.2119	11.9404	10.9946	11.7309	12.5244	11.8222	12.3767	12.0851	11.7574	11.4522	11.9365	12.2947	11.6475	11.4676	2051.75	2353.22	1483.06	4709.67	2072.26	2477.1	6776.95	3579.14	3699.61	3288.59	4079.36	3753.2	2974.36	3855.92	3745.48	3592.24	0	0
GO:0071840	cellular component organization or biogenesis	ILMN_2405009	NM_005380.4	NBL1	4681	2.44658	0.519495	9.80029	11.0911	0.382174	0.351878	10.4257	4.76269	0.00872178	0.9997	10.2097	10.1355	9.4529	11.0323	9.7383	10.4615	11.7104	10.8636	11.0142	11.0887	10.9168	10.7642	10.8453	11.0733	10.9686	10.5921	1190.38	1332.22	859.068	2554.32	884.33	1036.63	3747.34	1820.29	1388.94	1638.1	2307.47	2335.09	1360.3	1673.78	2355.86	1994.58	0	0
GO:0071840	cellular component organization or biogenesis	ILMN_1683279	NM_000287.2	PEX6	5190	2.67416	0.615982	7.84599	9.26508	0.357686	0.501493	8.52606	4.65474	0.00416052	0.9997	7.49982	7.4346	7.82397	7.7619	8.21418	8.17409	8.88409	9.11696	9.48714	9.29038	8.66742	8.91058	9.35345	9.56905	9.93329	9.49697	186.842	199.415	259.675	250.795	292.005	231.307	498.314	538.796	474.487	488.598	481.16	630.273	490.505	612.985	1115.72	916.91	0	0
GO:0071840	cellular component organization or biogenesis	ILMN_2038775	NM_001069.2	TUBB2A	7280	2.37302	0.963808	7.6225	8.86923	0.123789	0.955826	8.22227	2.87667	0.0423789	0.9997	7.56598	7.81421	7.76446	8.96815	7.53706	8.44871	10.4179	9.09965	9.13266	8.50529	8.05331	8.79842	8.25961	7.78387	8.4827	8.71618	195.653	266.347	249.111	596.968	174.251	272.628	1455.53	532.013	372.17	290.722	306.73	578.463	241.81	190.599	395.575	529.487	0	0
GO:0071840	cellular component organization or biogenesis	ILMN_1653501	NM_001005914.1	SEMA3B	7869	2.58398	0.456547	7.66364	9.03323	0.406582	0.20767	8.3203	5.42533	0.0169298	0.9997	7.68886	8.62683	7.24503	8.98453	8.05702	9.3217	9.27964	9.59865	9.14447	9.21934	9.03768	8.9038	8.72211	9.44148	8.98226	9.1255	213.93	473.133	168.225	605.175	262.204	477.985	656.048	754.71	375.232	467.447	624.669	627.115	324.913	566.469	570.059	709.648	0	0
GO:0071840	cellular component organization or biogenesis	ILMN_2149226	NM_001753.3	CAV1	857	2.01152	0.528822	13.4463	14.4546	0.249958	0.466019	13.9413	3.97751	0.00730971	0.9997	13.6022	13.9692	13.5787	14.3316	13.158	14.1512	14.0533	14.2506	14.6096	14.5898	15.1189	14.6293	13.9672	14.3693	14.5238	14.2946	12167	20843.9	15746.5	25700.7	8690.54	13176.4	20572.6	21441.6	15804.5	19293.3	37643.7	30560.3	11420.1	16378.6	29979.2	23481.6	0	0
GO:0071840	cellular component organization or biogenesis	ILMN_1786720	NM_006017.1	PROM1	8842	3.10556	1.01911	7.66309	9.29795	0.548042	0.859203	8.44103	3.28444	0.0172801	0.9997	7.1277	7.75492	7.63862	12.2034	8.22296	11.6205	9.14138	9.69842	10.2955	12.3282	8.31307	11.9153	8.67962	10.2281	10.0602	11.2401	145.298	255.167	226.652	5626.62	294.796	2278.03	595.047	807.67	824.249	3903.39	370.856	5087.6	316.068	949.698	1219.75	3081.27	0.0376623	0
[truncated: 43 more columns]

## Sheet: cc.profile
GOID	Description	Total.genes.no	Sig.genes.no	raw.p	adj.p
GO:0016020	membrane	4924	27	8.66324e-05	0.000952957
GO:0005576	extracellular region	1002	8	0.0071509	0.0393299
GO:0044425	membrane part	3509	16	0.0471424	0.172855
GO:0044464	cell part	10241	35	0.0913728	0.251275
GO:0005623	cell	9715	32	0.229176	0.504188
GO:0030054	cell junction	401	2	0.319685	0.58609
GO:0043226	organelle	7758	19	0.377898	0.59384
GO:0031974	membrane-enclosed lumen	2052	4	0.511815	0.684789
GO:0032991	macromolecular complex	2745	6	0.560282	0.684789
GO:0044421	extracellular region part	496	2	0.653395	0.718734
GO:0044422	organelle part	4624	14	0.870462	0.870462

## Sheet: cc.detail
GOID	GOTerm	TargetID	RefSeq_NM	GeneSymbol	GENE_ID	N1b/N0.fc	N1b/N0.fc.sd	N0.mean	N1b.mean	N0.sd	N1b.sd	N1b/N0.volume	N1b/N0.stat_results	N1b/N0.raw.pval	N1b/N0.bh.pval	PTMC1	PTMC1 matched normal	PTMC2	PTMC2 matched normal	PTMC3	PTMC3 matched normal	PTMC4	PTMC4 matched normal	PTMC5	PTMC5 matched normal	PTMC6	PTMC6 matched normal	PTMC7	PTMC7 matched normal	PTMC8	PTMC8 matched normal	PTMC1.AVG_Signal	PTMC1 matched normal.AVG_Signal	PTMC2.AVG_Signal	PTMC2 matched normal.AVG_Signal	PTMC3.AVG_Signal	PTMC3 matched normal.AVG_Signal	PTMC4.AVG_Signal	PTMC4 matched normal.AVG_Signal	PTMC5.AVG_Signal	PTMC5 matched normal.AVG_Signal	PTMC6.AVG_Signal	PTMC6 matched normal.AVG_Signal	PTMC7.AVG_Signal	PTMC7 matched normal.AVG_Signal	PTMC8.AVG_Signal	PTMC8 matched normal.AVG_Signal	PTMC1.Detection.Pval	PTMC1 matched normal.Detection.Pval
GO:0005576	extracellular region	ILMN_1708934	NM_001124.1	ADM	133	-2.35519	0.695055	13.0572	11.8214	0.266352	0.641995	12.424	-3.79443	0.00997727	0.9997	12.8393	10.3316	13.3541	11.6623	12.9783	9.99617	11.2057	11.6594	12.3093	9.6843	11.2142	10.8611	11.7459	10.357	12.632	10.1637	7318.22	1521.7	13182.1	3920.86	7695.84	758.976	2599.15	3198.32	3533.7	633.924	2819.44	2508.41	2579.61	1034.57	7627.22	1475.41	0	0
GO:0005576	extracellular region	ILMN_1726250	NM_015692.2	CPAMD8	27151	2.99402	1.19145	7.70474	9.28682	0.490349	1.08587	8.45887	2.81453	0.0315183	0.9997	7.54942	7.43392	7.31086	8.30797	8.25393	7.67681	8.32075	8.22113	9.68697	7.59227	10.6673	7.73167	8.04717	7.77961	9.71194	7.75297	193.615	199.31	176.456	370.935	302.003	173.148	337.273	284.732	544.567	162.517	1946.81	256.818	210.423	190.13	950.324	255.28	0	0
GO:0005576	extracellular region	ILMN_1789599	NM_182744.1	NBL1	4681	2.48899	0.593075	10.7329	12.0485	0.451277	0.384822	11.3717	4.21314	0.0153694	0.9997	10.9924	10.9924	10.2119	11.9404	10.9946	11.7309	12.5244	11.8222	12.3767	12.0851	11.7574	11.4522	11.9365	12.2947	11.6475	11.4676	2051.75	2353.22	1483.06	4709.67	2072.26	2477.1	6776.95	3579.14	3699.61	3288.59	4079.36	3753.2	2974.36	3855.92	3745.48	3592.24	0	0
GO:0005576	extracellular region	ILMN_2405009	NM_005380.4	NBL1	4681	2.44658	0.519495	9.80029	11.0911	0.382174	0.351878	10.4257	4.76269	0.00872178	0.9997	10.2097	10.1355	9.4529	11.0323	9.7383	10.4615	11.7104	10.8636	11.0142	11.0887	10.9168	10.7642	10.8453	11.0733	10.9686	10.5921	1190.38	1332.22	859.068	2554.32	884.33	1036.63	3747.34	1820.29	1388.94	1638.1	2307.47	2335.09	1360.3	1673.78	2355.86	1994.58	0	0
GO:0005576	extracellular region	ILMN_1654966	NM_182826.1	SCARA3	51435	2.0272	0.772251	9.42948	10.449	0.414641	0.651494	9.92614	2.70357	0.036178	0.9997	9.41238	9.68828	9.8524	10.6224	9.02365	9.58072	9.92066	10.1952	10.0869	9.8612	10.8938	9.45926	9.96805	9.97329	11.3754	10.1765	692.104	973.837	1142.67	1917.45	527.795	570.614	1036.86	1141.8	710.856	714.598	2274.37	932.346	744.554	801.152	3093.56	1490.15	0	0
GO:0005576	extracellular region	ILMN_2114720	NM_003064.2	SLPI	6590	3.41796	0.631497	8.82658	10.5997	0.52527	0.350542	9.6726	5.19391	0.0127636	0.9997	8.67135	8.44008	8.39642	9.28679	9.41197	7.65069	10.8295	7.7303	10.4772	8.77751	10.7536	8.26047	10.0414	7.78333	10.8969	7.22713	421.507	416.611	399.101	752.858	694.024	170.711	1959.02	203.16	943.982	346.731	2069.69	390.006	781.737	190.521	2238.31	167.409	0	0
GO:0005576	extracellular region	ILMN_1653501	NM_001005914.1	SEMA3B	7869	2.58398	0.456547	7.66364	9.03323	0.406582	0.20767	8.3203	5.42533	0.0169298	0.9997	7.68886	8.62683	7.24503	8.98453	8.05702	9.3217	9.27964	9.59865	9.14447	9.21934	9.03768	8.9038	8.72211	9.44148	8.98226	9.1255	213.93	473.133	168.225	605.175	262.204	477.985	656.048	754.71	375.232	467.447	624.669	627.115	324.913	566.469	570.059	709.648	0	0
GO:0005576	extracellular region	ILMN_2242900	NM_003856.2	IL1RL1	9173	12.1892	2.10821	7.40789	11.0154	0.0530259	2.10755	9.03332	3.8255	0.0186172	0.9997	7.40034	7.44048	7.46428	7.02752	7.35903	7.53254	13.1044	8.01446	12.2071	7.04809	7.55742	6.96089	11.0343	7.13167	11.1739	7.40706	174.29	200.41	197.918	150.511	151.779	161.409	10543.1	246.219	3271.5	116.595	211.561	139.331	1542.79	126.185	2704.77	193.487	0	0
GO:0005576	extracellular region	ILMN_1785404	NM_005130.3	FGFBP1	9982	4.52956	0.957383	7.1582	9.33758	0.528463	0.798316	8.17559	4.64061	0.00387035	0.9997	6.58922	7.44719	7.25173	7.92949	7.63366	8.11132	8.90171	8.04922	10.4044	7.24418	9.96973	8.23242	8.59682	7.73588	8.81523	8.32565	102.858	201.255	169.037	282.68	187.927	222.798	504.378	251.796	887.62	131.704	1211.76	381.927	298.603	184.74	502.346	390.834	0.748052	0
GO:0005623	cell	ILMN_1747546	NM_005727.2	TSPAN1	10103	2.02297	0.758044	8.52283	9.5393	0.164751	0.739924	9.01675	2.95227	0.0349873	0.9997	8.494	8.69018	8.37439	9.60064	8.70009	9.30871	9.22188	8.9579	10.5244	9.27676	10.0344	9.17418	9.27224	9.31897	8.64359	9.12928	372.264	494.019	391.987	925.567	413.372	474.373	630.09	478.834	978.282	484.319	1266.45	762.126	464.48	524.007	443.817	711.499	0	0
GO:0005623	cell	ILMN_2349071	NM_005756.2	GPR64	10149	2.41712	0.800624	8.73157	10.0049	0.53466	0.595933	9.34656	3.12221	0.0279215	0.9997	9.13515	9.15364	8.12518	8.98034	8.9344	8.60185	9.56329	9.13147	9.84559	8.5594	10.7747	8.23892	10.465	9.61492	9.37574	8.68286	572.083	678.03	325.013	603.153	495.612	300.507	800.116	544.647	607.986	300.672	2104.14	383.613	1045.59	630.336	754.152	516.84	0	0
GO:0005623	cell	ILMN_1751885	NM_001079859.1	GPR64	10149	2.10558	0.60785	8.09661	9.17083	0.416874	0.442377	8.61699	3.4479	0.0210912	0.9997	8.39555	8.49754	7.6204	8.25914	8.27388	8.02224	8.78804	8.57987	9.04881	8.06103	9.79467	7.75973	9.4468	8.69749	8.77581	8.15963	348.886	434.261	223.618	358.691	306.588	210.917	465.917	364.762	351.599	216.883	1067.01	262.306	524.301	345.107	489.726	347.16	0	0
GO:0005623	cell	ILMN_2234187	NM_001801.2	CDO1	1036	5.14227	0.967195	7.67044	10.0328	0.673091	0.69456	8.77248	4.74861	0.00684051	0.9997	8.34106	9.73352	6.9949	10.5897	7.67537	8.62883	9.64425	9.65744	10.7727	10.4431	10.7297	10.054	9.82209	10.1944	9.19547	10.0385	336.337	1012.08	136.468	1881.95	194.542	305.225	847.98	785.286	1165.23	1068.2	2033.82	1429.21	676.698	925.356	658.589	1352.57	0	0
GO:0005623	cell	ILMN_1753931	NM_001801.2	CDO1	1036	2.88702	0.676983	7.62821	9.15779	0.233161	0.635564	8.35808	4.86354	0.00366582	0.9997	7.8478	8.35235	7.38351	9.00187	7.65332	8.04216	8.52105	8.51435	9.76102	9.62011	9.7648	8.88486	9.26697	9.14447	8.47511	8.98058	238.704	392.424	186.44	612.965	191.216	213.459	389.682	348.36	574.975	609.166	1044.39	618.427	462.902	462.872	393.596	638.817	0	0
GO:0005623	cell	ILMN_1775736	NM_182795.1	NPM2	10361	2.01182	0.542213	8.2186	9.22711	0.0688006	0.537831	8.70827	4.13688	0.0129326	0.9997	8.29072	8.23892	8.15369	8.65044	8.2114	8.82176	8.88087	10.0614	9.6969	9.02678	9.12347	9.16662	8.58251	9.35446	9.85178	8.74827	325.16	360.57	331.712	473.063	291.368	345.38	497.482	1042.95	548.254	408.634	663.902	757.591	296.182	537.024	1053.23	541.802	0	0
GO:0005623	cell	ILMN_1734472	NM_144962.2	PEBP4	157310	-2.19159	0.69914	9.38516	8.25318	0.562053	0.415804	8.80099	-3.02663	0.0489889	0.9997	9.73183	9.41095	9.68697	9.41197	8.73667	9.37609	8.3217	9.15696	7.97496	9.98805	7.73588	9.25002	8.41972	9.33585	8.81365	9.07828	862.386	806.007	1010.54	815.455	424.229	495.292	337.603	554.005	181.951	779.643	241.555	807.161	268.543	530.475	501.934	682.074	0	0
GO:0005623	cell	ILMN_2139970	NM_000693.1	ALDH1A3	220	5.55378	0.743719	9.43339	11.9069	0.416342	0.616261	10.5982	6.76367	0.000610234	0.9997	9.29722	8.69165	9.10219	9.18691	9.90077	7.63309	11.1921	9.326	12.8393	7.96558	11.9286	8.74014	12.0214	9.52351	11.5529	8.1707	637.643	494.652	673.119	700.691	985.413	169.148	2574.04	625.529	4956.62	203.94	4543.99	555.781	3147.69	596.238	3483.94	349.752	0	0
GO:0005623	cell	ILMN_1807439	NM_000693.2	ALDH1A3	220	3.79731	0.610045	8.72085	10.6458	0.34582	0.502557	9.63538	6.40321	0.000835158	0.9997	8.89132	7.76294	8.32289	8.23126	8.94833	7.20786	10.2373	8.49414	11.5222	7.30247	10.4621	7.68712	10.4786	8.17759	10.529	7.60232	487.47	256.561	376.798	351.507	502.058	135.802	1286.62	342.691	2020.99	136.415	1688.72	248.403	1054.96	246.485	1702.88	226.545	0	0
GO:0005623	cell	ILMN_1809613	NM_019850.1	NGEF	25791	2.58593	0.785589	8.40026	9.77095	0.584511	0.524877	9.05972	3.33438	0.0296331	0.9997	9.02079	6.96987	8.31991	7.11277	7.86009	6.82556	9.06526	7.20224	10.2916	6.6654	9.41806	6.80468	9.86142	6.80468	10.2184	6.93904	530.831	144.667	376.225	159.278	224.939	104.23	565.239	142.042	821.751	92.9176	818.35	122.376	693.179	102.367	1373.43	136.675	0	0.141558
GO:0005623	cell	ILMN_1791280	NM_014365.2	HSPB8	26353	2.29913	0.866123	8.21616	9.41724	0.471454	0.726568	8.79623	2.83358	0.0307363	0.9997	8.57255	9.78382	7.68158	9.53777	8.39434	10.5375	10.3742	9.87163	9.94526	9.57519	8.78441	9.06894	9.2683	9.217	8.71409	9.60598	391.94	1049.18	233.868	888.209	332.055	1088.61	1416.65	915.401	646.698	592.806	524.445	703.486	463.443	486.817	469.12	999.124	0	0
GO:0005623	cell	ILMN_1769388	NM_004004.4	GJB2	2706	2.71794	0.710814	8.07812	9.52064	0.287982	0.649864	8.76977	4.30824	0.00544941	0.9997	8.16205	8.08287	7.7575	8.29107	8.31482	8.68714	9.95142	8.61891	9.94015	7.85188	10.0772	8.42629	8.69837	8.21596	8.93601	8.20483	298.908	322.74	247.655	366.437	314.462	315.734	1057.16	375.706	644.492	189.449	1300.86	439.117	320.383	252.596	550.304	358.316	0	0
GO:0005623	cell	ILMN_1726250	NM_015692.2	CPAMD8	27151	2.99402	1.19145	7.70474	9.28682	0.490349	1.08587	8.45887	2.81453	0.0315183	0.9997	7.54942	7.43392	7.31086	8.30797	8.25393	7.67681	8.32075	8.22113	9.68697	7.59227	10.6673	7.73167	8.04717	7.77961	9.71194	7.75297	193.615	199.31	176.456	370.935	302.003	173.148	337.273	284.732	544.567	162.517	1946.81	256.818	210.423	190.13	950.324	255.28	0	0
GO:0005623	cell	ILMN_2377199	NM_014031.3	SLC27A6	28965	2.54005	0.749577	9.17727	10.5221	0.476605	0.578544	9.82671	3.56061	0.0156476	0.9997	8.82502	8.41124	8.9872	9.17602	9.71958	8.16685	10.5029	9.7549	10.4907	8.96134	9.71335	7.6128	10.5555	9.5657	11.3481	7.55436	465.847	408.214	619.476	697.327	870.972	230.115	1549.48	839.264	954.246	390.559	1008.67	234.792	1104.58	612.165	3026.96	218.086	0	0
GO:0005623	cell	ILMN_1667796	NM_000517.3	HBA2	3040	2.03928	0.68716	10.6356	11.6637	0.516167	0.453609	11.1378	2.85175	0.0481791	0.9997	10.2733	13.3332	10.4069	14.1538	11.2266	15.1122	11.6427	14.8351	12.1078	14.6605	12.0088	15.4076	10.9547	13.9425	11.6044	12.7465	1250.82	13112.8	1723.03	23028.2	2432.78	26095.9	3537.94	33030.1	3077.72	20193.5	4795.01	50805.4	1461.23	11885.3	3630.87	8536.62	0	0
GO:0005623	cell	ILMN_1753584	NM_002273.2	KRT8	3856	2.17591	0.493818	11.6429	12.7645	0.103072	0.482942	12.1908	5.00663	0.00520116	0.9997	11.755	11.6559	11.5522	11.8514	11.6215	12.6595	13.0707	12.2457	13.3439	12.1488	12.7846	11.9319	12.5273	12.0324	12.096	12.4708	3453.7	3711.95	3782.8	4443.28	3200.33	4674.42	10287.8	4840.28	7260.55	3433.12	7979.04	5142.07	4426.15	3184.16	5234.89	7080.93	0	0
GO:0005623	cell	ILMN_1770338	NM_014220.2	TM4SF1	4071	3.45379	0.615493	12.5969	14.3851	0.549536	0.277205	13.4614	5.24956	0.0186309	0.9997	12.6779	12.5044	12.0114	13.1685	13.1015	12.4591	14.3065	12.4955	14.7604	12.8189	14.0032	12.4947	14.3541	12.5605	14.5015	12.0419	6508.19	7097.89	5173.2	11105.6	8405.04	4100.52	24447.7	5786.41	18446.7	5480.68	18090.4	7608.51	15137.3	4574.88	29262.5	5262.53	0	0
GO:0005623	cell	ILMN_1853824	NM_002409.4	MGAT3	4248	3.13165	0.701664	9.61676	11.2637	0.245669	0.657251	10.4077	5.04628	0.0030354	0.9997	9.72099	9.04715	9.79314	7.96867	9.33616	7.9898	10.4337	8.50062	12.2693	7.53573	11.1027	7.75507	11.2856	8.5332	11.2272	8.09614	855.696	630.56	1094.86	291.654	657.958	206.828	1470.36	343.982	3435.93	157.377	2619.1	261.541	1847.64	310.035	2794.06	331.752	0	0
GO:0005623	cell	ILMN_1653687	NM_021808.2	GALNT9	50614	2.17842	0.933817	8.0396	9.16288	0.246057	0.900816	8.58288	2.62959	0.0474426	0.9997	8.10353	8.23981	7.76788	10.102	8.24737	10.0011	9.14872	10.985	9.14242	10.0904	10.6444	9.49697	8.39757	10.0918	8.48126	10.1571	286.418	360.961	249.644	1334.63	299.825	761.274	598.554	1997.36	374.659	838.327	1916.63	960.769	265.025	867.767	395.354	1468.23	0	0
GO:0005623	cell	ILMN_1654966	NM_182826.1	SCARA3	51435	2.0272	0.772251	9.42948	10.449	0.414641	0.651494	9.92614	2.70357	0.036178	0.9997	9.41238	9.68828	9.8524	10.6224	9.02365	9.58072	9.92066	10.1952	10.0869	9.8612	10.8938	9.45926	9.96805	9.97329	11.3754	10.1765	692.104	973.837	1142.67	1917.45	527.795	570.614	1036.86	1141.8	710.856	714.598	2274.37	932.346	744.554	801.152	3093.56	1490.15	0	0
GO:0005623	cell	ILMN_1740426	NM_016084.3	RASD1	51655	4.05913	0.997615	9.78486	11.806	0.430981	0.899717	10.748	4.27229	0.00542422	0.9997	9.47482	9.35885	9.60276	10.0742	10.277	11.3403	11.6225	12.3218	13.2521	10.8617	11.944	8.9994	10.8676	11.2936	11.344	10.1274	720.739	779.128	953.01	1307.22	1264.6	1897.7	3498.51	5106.87	6795.4	1411.61	4596.19	670.95	1377.69	1942.72	3016.22	1440.35	0	0
GO:0005623	cell	ILMN_1683279	NM_000287.2	PEX6	5190	2.67416	0.615982	7.84599	9.26508	0.357686	0.501493	8.52606	4.65474	0.00416052	0.9997	7.49982	7.4346	7.82397	7.7619	8.21418	8.17409	8.88409	9.11696	9.48714	9.29038	8.66742	8.91058	9.35345	9.56905	9.93329	9.49697	186.842	199.415	259.675	250.795	292.005	231.307	498.314	538.796	474.487	488.598	481.16	630.273	490.505	612.985	1115.72	916.91	0	0
GO:0005623	cell	ILMN_2197365	NM_002923.1	RGS2	5997	2.07971	0.891231	9.47479	10.5312	0.276383	0.847293	9.98903	2.56935	0.0481346	0.9997	9.64395	11.84	9.15585	10.9292	9.62457	12.1327	11.8033	11.9687	9.88139	10.8471	10.9864	10.9981	10.1399	10.7687	9.84498	11.4853	809.853	4193.97	698.777	2376.24	811.267	3303.79	4018.4	3970.87	620.528	1399.94	2422.47	2746.83	838.453	1367.96	1049.31	3643.01	0	0
GO:0005623	cell	ILMN_1717793	NM_033520.1	C19orf33	64073	3.12704	0.86816	9.50395	11.1487	0.751113	0.435351	10.2935	3.46014	0.0444591	0.9997	10.3629	8.34848	9.17826	8.83595	8.97065	8.95538	10.8231	9.95433	11.8987	9.26239	10.9768	8.79886	10.9038	9.01705	11.1413	8.24129	1334.79	391.051	707.115	544.426	509.264	377.585	1951.1	964.672	2669.79	479.078	2401	578.667	1415.31	426.231	2649.35	367.794	0	0
GO:0005623	cell	ILMN_2038775	NM_001069.2	TUBB2A	7280	2.37302	0.963808	7.6225	8.86923	0.123789	0.955826	8.22227	2.87667	0.0423789	0.9997	7.56598	7.81421	7.76446	8.96815	7.53706	8.44871	10.4179	9.09965	9.13266	8.50529	8.05331	8.79842	8.25961	7.78387	8.4827	8.71618	195.653	266.347	249.111	596.968	174.251	272.628	1455.53	532.013	372.17	290.722	306.73	578.463	241.81	190.599	395.575	529.487	0	0
GO:0005623	cell	ILMN_1735156	NM_032034.2	SLC4A11	83959	2.33962	0.980819	9.56437	10.7906	0.363201	0.911094	10.159	2.67602	0.0392184	0.9997	9.85969	9.56678	9.6746	10.0813	9.15883	10.9691	9.98326	10.9312	11.3175	11.3114	11.4401	9.61191	9.63124	11.0582	11.5812	11.8344	938.028	897.553	1002.93	1313.79	577.99	1465.8	1078.98	1918.25	1722.74	1928.82	3273.51	1047.43	593.497	1656.01	3573.68	4636.73	0	0
GO:0005623	cell	ILMN_1688953	NM_032900.4	ARHGAP19	84986	-2.24128	0.376304	10.4789	9.31453	0.128169	0.353804	9.87955	-6.66566	0.000833246	0.9997	10.3354	9.34231	10.5822	9.07691	10.5189	8.77984	9.46127	9.00073	8.93504	8.76315	9.55898	8.8074	9.67971	9.09169	8.93763	8.79949	1309.51	769.592	1931.37	647.643	1497.21	335.834	750.604	494.035	327.049	343.666	906.054	582.995	619.474	447.249	551.297	561.273	0	0
GO:0005623	cell	ILMN_2149226	NM_001753.3	CAV1	857	2.01152	0.528822	13.4463	14.4546	0.249958	0.466019	13.9413	3.97751	0.00730971	0.9997	13.6022	13.9692	13.5787	14.3316	13.158	14.1512	14.0533	14.2506	14.6096	14.5898	15.1189	14.6293	13.9672	14.3693	14.5238	14.2946	12167	20843.9	15746.5	25700.7	8690.54	13176.4	20572.6	21441.6	15804.5	19293.3	37643.7	30560.3	11420.1	16378.6	29979.2	23481.6	0	0
GO:0005623	cell	ILMN_2405156	NM_177526.1	PPAP2C	8612	2.10892	0.535852	7.39678	8.47328	0.429691	0.320161	7.91675	3.75828	0.0269236	0.9997	7.66525	7.34923	6.90119	7.06963	7.62389	7.28538	8.24657	7.80966	8.87522	7.9153	8.56623	7.69338	8.0631	7.36687	8.61528	7.4855	210.556	186.945	124.43	154.646	186.494	141.876	319.983	214.406	315.127	197.43	448.713	249.541	212.325	147.453	435.872	206.035	0	0.0025974
GO:0005623	cell	ILMN_1781700	NM_003855.2	IL18R1	8809	2.30343	0.72962	7.97621	9.18	0.551393	0.477819	8.55696	3.13964	0.037131	0.9997	8.60026	8.6752	7.55482	7.65303	7.77356	7.77373	8.79914	7.7721	9.95576	7.64258	8.80697	8.13893	9.28523	7.973	9.05288	7.91869	400.167	489.113	212.332	232.746	210.773	182.571	469.599	209.236	651.259	167.229	532.664	353.707	468.975	216.105	600.36	291.439	0	0
GO:0005623	cell	ILMN_1786720	NM_006017.1	PROM1	8842	3.10556	1.01911	7.66309	9.29795	0.548042	0.859203	8.44103	3.28444	0.0172801	0.9997	7.1277	7.75492	7.63862	12.2034	8.22296	11.6205	9.14138	9.69842	10.2955	12.3282	8.31307	11.9153	8.67962	10.2281	10.0602	11.2401	145.298	255.167	226.652	5626.62	294.796	2278.03	595.047	807.67	824.249	3903.39	370.856	5087.6	316.068	949.698	1219.75	3081.27	0.0376623	0
GO:0005623	cell	ILMN_2364022	NM_004207.2	SLC16A3	9123	2.41766	0.995223	9.95813	11.2317	0.497328	0.862053	10.5758	2.6495	0.0381438	0.9997	10.4214	11.2873	9.43262	9.01181	10.0203	9.33386	11.9062	9.19272	12.23	9.13909	10.1539	8.96633	11.2365	9.22878	10.6322	9.15632	1383.31	2903.04	848.926	618.738	1071.54	482.357	4340.11	569.859	3329.39	440.946	1363.54	655.682	1786.49	490.639	1849.85	723.862	0	0
GO:0005623	cell	ILMN_2242900	NM_003856.2	IL1RL1	9173	12.1892	2.10821	7.40789	11.0154	0.0530259	2.10755	9.03332	3.8255	0.0186172	0.9997	7.40034	7.44048	7.46428	7.02752	7.35903	7.53254	13.1044	8.01446	12.2071	7.04809	7.55742	6.96089	11.0343	7.13167	11.1739	7.40706	174.29	200.41	197.918	150.511	151.779	161.409	10543.1	246.219	3271.5	116.595	211.561	139.331	1542.79	126.185	2704.77	193.487	0	0
GO:0005623	cell	ILMN_1701220	NM_004764.3	PIWIL1	9271	-2.8064	0.723511	9.27015	7.78143	0.535259	0.486791	8.49323	-3.93828	0.0170939	0.9997	8.6752	7.17354	9.42261	8.03976	9.71264	7.03815	7.97762	7.39526	7.40961	6.96047	8.55122	8.11667	7.51626	7.33511	7.45243	7.07395	422.248	164.344	842.879	307.466	867.562	120.757	262.422	161.444	137.461	110.872	443.858	348.465	151.2	144.053	186.786	149.954	0	0.0207792
GO:0005623	cell	ILMN_1785404	NM_005130.3	FGFBP1	9982	4.52956	0.957383	7.1582	9.33758	0.528463	0.798316	8.17559	4.64061	0.00387035	0.9997	6.58922	7.44719	7.25173	7.92949	7.63366	8.11132	8.90171	8.04922	10.4044	7.24418	9.96973	8.23242	8.59682	7.73588	8.81523	8.32565	102.858	201.255	169.037	282.68	187.927	222.798	504.378	251.796	887.62	131.704	1211.76	381.927	298.603	184.74	502.346	390.834	0.748052	0
GO:0016020	membrane	ILMN_1747546	NM_005727.2	TSPAN1	10103	2.02297	0.758044	8.52283	9.5393	0.164751	0.739924	9.01675	2.95227	0.0349873	0.9997	8.494	8.69018	8.37439	9.60064	8.70009	9.30871	9.22188	8.9579	10.5244	9.27676	10.0344	9.17418	9.27224	9.31897	8.64359	9.12928	372.264	494.019	391.987	925.567	413.372	474.373	630.09	478.834	978.282	484.319	1266.45	762.126	464.48	524.007	443.817	711.499	0	0
GO:0016020	membrane	ILMN_2349071	NM_005756.2	GPR64	10149	2.41712	0.800624	8.73157	10.0049	0.53466	0.595933	9.34656	3.12221	0.0279215	0.9997	9.13515	9.15364	8.12518	8.98034	8.9344	8.60185	9.56329	9.13147	9.84559	8.5594	10.7747	8.23892	10.465	9.61492	9.37574	8.68286	572.083	678.03	325.013	603.153	495.612	300.507	800.116	544.647	607.986	300.672	2104.14	383.613	1045.59	630.336	754.152	516.84	0	0
GO:0016020	membrane	ILMN_1751885	NM_001079859.1	GPR64	10149	2.10558	0.60785	8.09661	9.17083	0.416874	0.442377	8.61699	3.4479	0.0210912	0.9997	8.39555	8.49754	7.6204	8.25914	8.27388	8.02224	8.78804	8.57987	9.04881	8.06103	9.79467	7.75973	9.4468	8.69749	8.77581	8.15963	348.886	434.261	223.618	358.691	306.588	210.917	465.917	364.762	351.599	216.883	1067.01	262.306	524.301	345.107	489.726	347.16	0	0
GO:0016020	membrane	ILMN_1809613	NM_019850.1	NGEF	25791	2.58593	0.785589	8.40026	9.77095	0.584511	0.524877	9.05972	3.33438	0.0296331	0.9997	9.02079	6.96987	8.31991	7.11277	7.86009	6.82556	9.06526	7.20224	10.2916	6.6654	9.41806	6.80468	9.86142	6.80468	10.2184	6.93904	530.831	144.667	376.225	159.278	224.939	104.23	565.239	142.042	821.751	92.9176	818.35	122.376	693.179	102.367	1373.43	136.675	0	0.141558
GO:0016020	membrane	ILMN_1769388	NM_004004.4	GJB2	2706	2.71794	0.710814	8.07812	9.52064	0.287982	0.649864	8.76977	4.30824	0.00544941	0.9997	8.16205	8.08287	7.7575	8.29107	8.31482	8.68714	9.95142	8.61891	9.94015	7.85188	10.0772	8.42629	8.69837	8.21596	8.93601	8.20483	298.908	322.74	247.655	366.437	314.462	315.734	1057.16	375.706	644.492	189.449	1300.86	439.117	320.383	252.596	550.304	358.316	0	0
GO:0016020	membrane	ILMN_1726250	NM_015692.2	CPAMD8	27151	2.99402	1.19145	7.70474	9.28682	0.490349	1.08587	8.45887	2.81453	0.0315183	0.9997	7.54942	7.43392	7.31086	8.30797	8.25393	7.67681	8.32075	8.22113	9.68697	7.59227	10.6673	7.73167	8.04717	7.77961	9.71194	7.75297	193.615	199.31	176.456	370.935	302.003	173.148	337.273	284.732	544.567	162.517	1946.81	256.818	210.423	190.13	950.324	255.28	0	0
GO:0016020	membrane	ILMN_2377199	NM_014031.3	SLC27A6	28965	2.54005	0.749577	9.17727	10.5221	0.476605	0.578544	9.82671	3.56061	0.0156476	0.9997	8.82502	8.41124	8.9872	9.17602	9.71958	8.16685	10.5029	9.7549	10.4907	8.96134	9.71335	7.6128	10.5555	9.5657	11.3481	7.55436	465.847	408.214	619.476	697.327	870.972	230.115	1549.48	839.264	954.246	390.559	1008.67	234.792	1104.58	612.165	3026.96	218.086	0	0
GO:0016020	membrane	ILMN_1759766	NM_206833.2	CTXN1	404217	2.42726	0.647512	10.8766	12.1559	0.318603	0.563706	11.4985	4.09946	0.00637334	0.9997	10.8924	8.804	10.5504	9.28366	11.187	9.6953	11.8341	9.59249	12.9783	9.60319	11.7666	8.61224	12.5086	10.3256	11.692	9.7817	1900.65	531.287	1894.39	751.566	2372.51	614.549	4118.53	751.251	5527.1	603.322	4106.59	506.594	4370.25	1013.98	3881.65	1122.84	0	0
GO:0016020	membrane	ILMN_1770338	NM_014220.2	TM4SF1	4071	3.45379	0.615493	12.5969	14.3851	0.549536	0.277205	13.4614	5.24956	0.0186309	0.9997	12.6779	12.5044	12.0114	13.1685	13.1015	12.4591	14.3065	12.4955	14.7604	12.8189	14.0032	12.4947	14.3541	12.5605	14.5015	12.0419	6508.19	7097.89	5173.2	11105.6	8405.04	4100.52	24447.7	5786.41	18446.7	5480.68	18090.4	7608.51	15137.3	4574.88	29262.5	5262.53	0	0
GO:0016020	membrane	ILMN_1853824	NM_002409.4	MGAT3	4248	3.13165	0.701664	9.61676	11.2637	0.245669	0.657251	10.4077	5.04628	0.0030354	0.9997	9.72099	9.04715	9.79314	7.96867	9.33616	7.9898	10.4337	8.50062	12.2693	7.53573	11.1027	7.75507	11.2856	8.5332	11.2272	8.09614	855.696	630.56	1094.86	291.654	657.958	206.828	1470.36	343.982	3435.93	157.377	2619.1	261.541	1847.64	310.035	2794.06	331.752	0	0
GO:0016020	membrane	ILMN_1653687	NM_021808.2	GALNT9	50614	2.17842	0.933817	8.0396	9.16288	0.246057	0.900816	8.58288	2.62959	0.0474426	0.9997	8.10353	8.23981	7.76788	10.102	8.24737	10.0011	9.14872	10.985	9.14242	10.0904	10.6444	9.49697	8.39757	10.0918	8.48126	10.1571	286.418	360.961	249.644	1334.63	299.825	761.274	598.554	1997.36	374.659	838.327	1916.63	960.769	265.025	867.767	395.354	1468.23	0	0
GO:0016020	membrane	ILMN_1654966	NM_182826.1	SCARA3	51435	2.0272	0.772251	9.42948	10.449	0.414641	0.651494	9.92614	2.70357	0.036178	0.9997	9.41238	9.68828	9.8524	10.6224	9.02365	9.58072	9.92066	10.1952	10.0869	9.8612	10.8938	9.45926	9.96805	9.97329	11.3754	10.1765	692.104	973.837	1142.67	1917.45	527.795	570.614	1036.86	1141.8	710.856	714.598	2274.37	932.346	744.554	801.152	3093.56	1490.15	0	0
GO:0016020	membrane	ILMN_1740426	NM_016084.3	RASD1	51655	4.05913	0.997615	9.78486	11.806	0.430981	0.899717	10.748	4.27229	0.00542422	0.9997	9.47482	9.35885	9.60276	10.0742	10.277	11.3403	11.6225	12.3218	13.2521	10.8617	11.944	8.9994	10.8676	11.2936	11.344	10.1274	720.739	779.128	953.01	1307.22	1264.6	1897.7	3498.51	5106.87	6795.4	1411.61	4596.19	670.95	1377.69	1942.72	3016.22	1440.35	0	0
GO:0016020	membrane	ILMN_1683279	NM_000287.2	PEX6	5190	2.67416	0.615982	7.84599	9.26508	0.357686	0.501493	8.52606	4.65474	0.00416052	0.9997	7.49982	7.4346	7.82397	7.7619	8.21418	8.17409	8.88409	9.11696	9.48714	9.29038	8.66742	8.91058	9.35345	9.56905	9.93329	9.49697	186.842	199.415	259.675	250.795	292.005	231.307	498.314	538.796	474.487	488.598	481.16	630.273	490.505	612.985	1115.72	916.91	0	0
GO:0016020	membrane	ILMN_2197365	NM_002923.1	RGS2	5997	2.07971	0.891231	9.47479	10.5312	0.276383	0.847293	9.98903	2.56935	0.0481346	0.9997	9.64395	11.84	9.15585	10.9292	9.62457	12.1327	11.8033	11.9687	9.88139	10.8471	10.9864	10.9981	10.1399	10.7687	9.84498	11.4853	809.853	4193.97	698.777	2376.24	811.267	3303.79	4018.4	3970.87	620.528	1399.94	2422.47	2746.83	838.453	1367.96	1049.31	3643.01	0	0
GO:0016020	membrane	ILMN_1663032	NM_022823.1	FNDC4	64838	2.13892	0.770502	8.62884	9.72573	0.181422	0.748838	9.16088	3.12602	0.0281077	0.9997	8.46007	7.82918	8.60575	7.8666	8.8207	7.54591	9.67558	7.80624	10.4641	8.09519	9.6969	7.79043	8.53664	7.65416	10.2554	7.72539	362.945	269.209	470.764	270.621	454.314	162.538	869.142	213.777	930.962	221.516	996.999	268.716	288.534	175.708	1406.28	249.924	0	0
GO:0016020	membrane	ILMN_1653501	NM_001005914.1	SEMA3B	7869	2.58398	0.456547	7.66364	9.03323	0.406582	0.20767	8.3203	5.42533	0.0169298	0.9997	7.68886	8.62683	7.24503	8.98453	8.05702	9.3217	9.27964	9.59865	9.14447	9.21934	9.03768	8.9038	8.72211	9.44148	8.98226	9.1255	213.93	473.133	168.225	605.175	262.204	477.985	656.048	754.71	375.232	467.447	624.669	627.115	324.913	566.469	570.059	709.648	0	0
GO:0016020	membrane	ILMN_1751901	NM_030923.3	TMEM163	81615	2.94374	0.506123	8.22067	9.77833	0.261457	0.43336	8.96574	6.34079	0.000745565	0.9997	8.04589	8.34196	8.09488	7.04847	8.52125	7.01236	9.36016	7.13872	10.2599	7.14889	10.1607	6.97163	9.77776	7.72667	9.33311	6.83094	275.309	389.294	317.06	152.523	364.307	118.384	696.357	136.039	802.281	124.717	1372.47	140.614	659.969	183.615	730.705	127.194	0	0
GO:0016020	membrane	ILMN_1735156	NM_032034.2	SLC4A11	83959	2.33962	0.980819	9.56437	10.7906	0.363201	0.911094	10.159	2.67602	0.0392184	0.9997	9.85969	9.56678	9.6746	10.0813	9.15883	10.9691	9.98326	10.9312	11.3175	11.3114	11.4401	9.61191	9.63124	11.0582	11.5812	11.8344	938.028	897.553	1002.93	1313.79	577.99	1465.8	1078.98	1918.25	1722.74	1928.82	3273.51	1047.43	593.497	1656.01	3573.68	4636.73	0	0
GO:0016020	membrane	ILMN_2149226	NM_001753.3	CAV1	857	2.01152	0.528822	13.4463	14.4546	0.249958	0.466019	13.9413	3.97751	0.00730971	0.9997	13.6022	13.9692	13.5787	14.3316	13.158	14.1512	14.0533	14.2506	14.6096	14.5898	15.1189	14.6293	13.9672	14.3693	14.5238	14.2946	12167	20843.9	15746.5	25700.7	8690.54	13176.4	20572.6	21441.6	15804.5	19293.3	37643.7	30560.3	11420.1	16378.6	29979.2	23481.6	0	0
GO:0016020	membrane	ILMN_2405156	NM_177526.1	PPAP2C	8612	2.10892	0.535852	7.39678	8.47328	0.429691	0.320161	7.91675	3.75828	0.0269236	0.9997	7.66525	7.34923	6.90119	7.06963	7.62389	7.28538	8.24657	7.80966	8.87522	7.9153	8.56623	7.69338	8.0631	7.36687	8.61528	7.4855	210.556	186.945	124.43	154.646	186.494	141.876	319.983	214.406	315.127	197.43	448.713	249.541	212.325	147.453	435.872	206.035	0	0.0025974
GO:0016020	membrane	ILMN_1781700	NM_003855.2	IL18R1	8809	2.30343	0.72962	7.97621	9.18	0.551393	0.477819	8.55696	3.13964	0.037131	0.9997	8.60026	8.6752	7.55482	7.65303	7.77356	7.77373	8.79914	7.7721	9.95576	7.64258	8.80697	8.13893	9.28523	7.973	9.05288	7.91869	400.167	489.113	212.332	232.746	210.773	182.571	469.599	209.236	651.259	167.229	532.664	353.707	468.975	216.105	600.36	291.439	0	0
GO:0016020	membrane	ILMN_1786720	NM_006017.1	PROM1	8842	3.10556	1.01911	7.66309	9.29795	0.548042	0.859203	8.44103	3.28444	0.0172801	0.9997	7.1277	7.75492	7.63862	12.2034	8.22296	11.6205	9.14138	9.69842	10.2955	12.3282	8.31307	11.9153	8.67962	10.2281	10.0602	11.2401	145.298	255.167	226.652	5626.62	294.796	2278.03	595.047	807.67	824.249	3903.39	370.856	5087.6	316.068	949.698	1219.75	3081.27	0.0376623	0
GO:0016020	membrane	ILMN_1741021	NM_003956.3	CH25H	9023	2.8077	1.25362	7.84619	9.33558	0.579239	1.11178	8.55855	2.4856	0.0475289	0.9997	8.04886	8.36967	7.19285	7.13941	8.29686	7.11549	10.0542	7.637	10.6927	7.31342	8.10581	7.14442	9.51081	7.85676	8.31434	7.0141	275.804	396.992	161.617	162.05	311.292	127.41	1129.29	190.346	1105.81	137.378	318.1	159.042	547.53	200.356	350.435	143.835	0	0
GO:0016020	membrane	ILMN_2364022	NM_004207.2	SLC16A3	9123	2.41766	0.995223	9.95813	11.2317	0.497328	0.862053	10.5758	2.6495	0.0381438	0.9997	10.4214	11.2873	9.43262	9.01181	10.0203	9.33386	11.9062	9.19272	12.23	9.13909	10.1539	8.96633	11.2365	9.22878	10.6322	9.15632	1383.31	2903.04	848.926	618.738	1071.54	482.357	4340.11	569.859	3329.39	440.946	1363.54	655.682	1786.49	490.639	1849.85	723.862	0	0
GO:0016020	membrane	ILMN_2350574	NM_138373.3	MYADM	91663	2.15385	0.755181	9.10007	10.207	0.455503	0.602342	9.63764	2.94031	0.0292817	0.9997	8.93157	10.5197	8.75282	9.83458	9.61581	10.0912	11.191	10.2373	10.3181	8.91368	9.94284	9.14992	9.95816	8.77557	9.62483	10.6051	500.819	1720.38	524.359	1091.77	806.614	805.172	2568.52	1170.65	836.533	378.883	1190.49	745.861	739.283	361.712	893.397	2013.23	0	0
GO:0016020	membrane	ILMN_2242900	NM_003856.2	IL1RL1	9173	12.1892	2.10821	7.40789	11.0154	0.0530259	2.10755	9.03332	3.8255	0.0186172	0.9997	7.40034	7.44048	7.46428	7.02752	7.35903	7.53254	13.1044	8.01446	12.2071	7.04809	7.55742	6.96089	11.0343	7.13167	11.1739	7.40706	174.29	200.41	197.918	150.511	151.779	161.409	10543.1	246.219	3271.5	116.595	211.561	139.331	1542.79	126.185	2704.77	193.487	0	0
GO:0016020	membrane	ILMN_1785404	NM_005130.3	FGFBP1	9982	4.52956	0.957383	7.1582	9.33758	0.528463	0.798316	8.17559	4.64061	0.00387035	0.9997	6.58922	7.44719	7.25173	7.92949	7.63366	8.11132	8.90171	8.04922	10.4044	7.24418	9.96973	8.23242	8.59682	7.73588	8.81523	8.32565	102.858	201.255	169.037	282.68	187.927	222.798	504.378	251.796	887.62	131.704	1211.76	381.927	298.603	184.74	502.346	390.834	0.748052	0
GO:0030054	cell junction	ILMN_1769388	NM_004004.4	GJB2	2706	2.71794	0.710814	8.07812	9.52064	0.287982	0.649864	8.76977	4.30824	0.00544941	0.9997	8.16205	8.08287	7.7575	8.29107	8.31482	8.68714	9.95142	8.61891	9.94015	7.85188	10.0772	8.42629	8.69837	8.21596	8.93601	8.20483	298.908	322.74	247.655	366.437	314.462	315.734	1057.16	375.706	644.492	189.449	1300.86	439.117	320.383	252.596	550.304	358.316	0	0
GO:0030054	cell junction	ILMN_2149226	NM_001753.3	CAV1	857	2.01152	0.528822	13.4463	14.4546	0.249958	0.466019	13.9413	3.97751	0.00730971	0.9997	13.6022	13.9692	13.5787	14.3316	13.158	14.1512	14.0533	14.2506	14.6096	14.5898	15.1189	14.6293	13.9672	14.3693	14.5238	14.2946	12167	20843.9	15746.5	25700.7	8690.54	13176.4	20572.6	21441.6	15804.5	19293.3	37643.7	30560.3	11420.1	16378.6	29979.2	23481.6	0	0
GO:0031974	membrane-enclosed lumen	ILMN_1775736	NM_182795.1	NPM2	10361	2.01182	0.542213	8.2186	9.22711	0.0688006	0.537831	8.70827	4.13688	0.0129326	0.9997	8.29072	8.23892	8.15369	8.65044	8.2114	8.82176	8.88087	10.0614	9.6969	9.02678	9.12347	9.16662	8.58251	9.35446	9.85178	8.74827	325.16	360.57	331.712	473.063	291.368	345.38	497.482	1042.95	548.254	408.634	663.902	757.591	296.182	537.024	1053.23	541.802	0	0
GO:0031974	membrane-enclosed lumen	ILMN_1753584	NM_002273.2	KRT8	3856	2.17591	0.493818	11.6429	12.7645	0.103072	0.482942	12.1908	5.00663	0.00520116	0.9997	11.755	11.6559	11.5522	11.8514	11.6215	12.6595	13.0707	12.2457	13.3439	12.1488	12.7846	11.9319	12.5273	12.0324	12.096	12.4708	3453.7	3711.95	3782.8	4443.28	3200.33	4674.42	10287.8	4840.28	7260.55	3433.12	7979.04	5142.07	4426.15	3184.16	5234.89	7080.93	0	0
GO:0031974	membrane-enclosed lumen	ILMN_2197365	NM_002923.1	RGS2	5997	2.07971	0.891231	9.47479	10.5312	0.276383	0.847293	9.98903	2.56935	0.0481346	0.9997	9.64395	11.84	9.15585	10.9292	9.62457	12.1327	11.8033	11.9687	9.88139	10.8471	10.9864	10.9981	10.1399	10.7687	9.84498	11.4853	809.853	4193.97	698.777	2376.24	811.267	3303.79	4018.4	3970.87	620.528	1399.94	2422.47	2746.83	838.453	1367.96	1049.31	3643.01	0	0
GO:0031974	membrane-enclosed lumen	ILMN_1717793	NM_033520.1	C19orf33	64073	3.12704	0.86816	9.50395	11.1487	0.751113	0.435351	10.2935	3.46014	0.0444591	0.9997	10.3629	8.34848	9.17826	8.83595	8.97065	8.95538	10.8231	9.95433	11.8987	9.26239	10.9768	8.79886	10.9038	9.01705	11.1413	8.24129	1334.79	391.051	707.115	544.426	509.264	377.585	1951.1	964.672	2669.79	479.078	2401	578.667	1415.31	426.231	2649.35	367.794	0	0
GO:0032991	macromolecular complex	ILMN_1769388	NM_004004.4	GJB2	2706	2.71794	0.710814	8.07812	9.52064	0.287982	0.649864	8.76977	4.30824	0.00544941	0.9997	8.16205	8.08287	7.7575	8.29107	8.31482	8.68714	9.95142	8.61891	9.94015	7.85188	10.0772	8.42629	8.69837	8.21596	8.93601	8.20483	298.908	322.74	247.655	366.437	314.462	315.734	1057.16	375.706	644.492	189.449	1300.86	439.117	320.383	252.596	550.304	358.316	0	0
GO:0032991	macromolecular complex	ILMN_1667796	NM_000517.3	HBA2	3040	2.03928	0.68716	10.6356	11.6637	0.516167	0.453609	11.1378	2.85175	0.0481791	0.9997	10.2733	13.3332	10.4069	14.1538	11.2266	15.1122	11.6427	14.8351	12.1078	14.6605	12.0088	15.4076	10.9547	13.9425	11.6044	12.7465	1250.82	13112.8	1723.03	23028.2	2432.78	26095.9	3537.94	33030.1	3077.72	20193.5	4795.01	50805.4	1461.23	11885.3	3630.87	8536.62	0	0
GO:0032991	macromolecular complex	ILMN_1753584	NM_002273.2	KRT8	3856	2.17591	0.493818	11.6429	12.7645	0.103072	0.482942	12.1908	5.00663	0.00520116	0.9997	11.755	11.6559	11.5522	11.8514	11.6215	12.6595	13.0707	12.2457	13.3439	12.1488	12.7846	11.9319	12.5273	12.0324	12.096	12.4708	3453.7	3711.95	3782.8	4443.28	3200.33	4674.42	10287.8	4840.28	7260.55	3433.12	7979.04	5142.07	4426.15	3184.16	5234.89	7080.93	0	0
GO:0032991	macromolecular complex	ILMN_2038775	NM_001069.2	TUBB2A	7280	2.37302	0.963808	7.6225	8.86923	0.123789	0.955826	8.22227	2.87667	0.0423789	0.9997	7.56598	7.81421	7.76446	8.96815	7.53706	8.44871	10.4179	9.09965	9.13266	8.50529	8.05331	8.79842	8.25961	7.78387	8.4827	8.71618	195.653	266.347	249.111	596.968	174.251	272.628	1455.53	532.013	372.17	290.722	306.73	578.463	241.81	190.599	395.575	529.487	0	0
GO:0032991	macromolecular complex	ILMN_2149226	NM_001753.3	CAV1	857	2.01152	0.528822	13.4463	14.4546	0.249958	0.466019	13.9413	3.97751	0.00730971	0.9997	13.6022	13.9692	13.5787	14.3316	13.158	14.1512	14.0533	14.2506	14.6096	14.5898	15.1189	14.6293	13.9672	14.3693	14.5238	14.2946	12167	20843.9	15746.5	25700.7	8690.54	13176.4	20572.6	21441.6	15804.5	19293.3	37643.7	30560.3	11420.1	16378.6	29979.2	23481.6	0	0
GO:0032991	macromolecular complex	ILMN_1701220	NM_004764.3	PIWIL1	9271	-2.8064	0.723511	9.27015	7.78143	0.535259	0.486791	8.49323	-3.93828	0.0170939	0.9997	8.6752	7.17354	9.42261	8.03976	9.71264	7.03815	7.97762	7.39526	7.40961	6.96047	8.55122	8.11667	7.51626	7.33511	7.45243	7.07395	422.248	164.344	842.879	307.466	867.562	120.757	262.422	161.444	137.461	110.872	443.858	348.465	151.2	144.053	186.786	149.954	0	0.0207792
GO:0043226	organelle	ILMN_1747546	NM_005727.2	TSPAN1	10103	2.02297	0.758044	8.52283	9.5393	0.164751	0.739924	9.01675	2.95227	0.0349873	0.9997	8.494	8.69018	8.37439	9.60064	8.70009	9.30871	9.22188	8.9579	10.5244	9.27676	10.0344	9.17418	9.27224	9.31897	8.64359	9.12928	372.264	494.019	391.987	925.567	413.372	474.373	630.09	478.834	978.282	484.319	1266.45	762.126	464.48	524.007	443.817	711.499	0	0
GO:0043226	organelle	ILMN_1775736	NM_182795.1	NPM2	10361	2.01182	0.542213	8.2186	9.22711	0.0688006	0.537831	8.70827	4.13688	0.0129326	0.9997	8.29072	8.23892	8.15369	8.65044	8.2114	8.82176	8.88087	10.0614	9.6969	9.02678	9.12347	9.16662	8.58251	9.35446	9.85178	8.74827	325.16	360.57	331.712	473.063	291.368	345.38	497.482	1042.95	548.254	408.634	663.902	757.591	296.182	537.024	1053.23	541.802	0	0
GO:0043226	organelle	ILMN_1734472	NM_144962.2	PEBP4	157310	-2.19159	0.69914	9.38516	8.25318	0.562053	0.415804	8.80099	-3.02663	0.0489889	0.9997	9.73183	9.41095	9.68697	9.41197	8.73667	9.37609	8.3217	9.15696	7.97496	9.98805	7.73588	9.25002	8.41972	9.33585	8.81365	9.07828	862.386	806.007	1010.54	815.455	424.229	495.292	337.603	554.005	181.951	779.643	241.555	807.161	268.543	530.475	501.934	682.074	0	0
GO:0043226	organelle	ILMN_1791280	NM_014365.2	HSPB8	26353	2.29913	0.866123	8.21616	9.41724	0.471454	0.726568	8.79623	2.83358	0.0307363	0.9997	8.57255	9.78382	7.68158	9.53777	8.39434	10.5375	10.3742	9.87163	9.94526	9.57519	8.78441	9.06894	9.2683	9.217	8.71409	9.60598	391.94	1049.18	233.868	888.209	332.055	1088.61	1416.65	915.401	646.698	592.806	524.445	703.486	463.443	486.817	469.12	999.124	0	0
GO:0043226	organelle	ILMN_1667796	NM_000517.3	HBA2	3040	2.03928	0.68716	10.6356	11.6637	0.516167	0.453609	11.1378	2.85175	0.0481791	0.9997	10.2733	13.3332	10.4069	14.1538	11.2266	15.1122	11.6427	14.8351	12.1078	14.6605	12.0088	15.4076	10.9547	13.9425	11.6044	12.7465	1250.82	13112.8	1723.03	23028.2	2432.78	26095.9	3537.94	33030.1	3077.72	20193.5	4795.01	50805.4	1461.23	11885.3	3630.87	8536.62	0	0
GO:0043226	organelle	ILMN_1753584	NM_002273.2	KRT8	3856	2.17591	0.493818	11.6429	12.7645	0.103072	0.482942	12.1908	5.00663	0.00520116	0.9997	11.755	11.6559	11.5522	11.8514	11.6215	12.6595	13.0707	12.2457	13.3439	12.1488	12.7846	11.9319	12.5273	12.0324	12.096	12.4708	3453.7	3711.95	3782.8	4443.28	3200.33	4674.42	10287.8	4840.28	7260.55	3433.12	7979.04	5142.07	4426.15	3184.16	5234.89	7080.93	0	0
GO:0043226	organelle	ILMN_1853824	NM_002409.4	MGAT3	4248	3.13165	0.701664	9.61676	11.2637	0.245669	0.657251	10.4077	5.04628	0.0030354	0.9997	9.72099	9.04715	9.79314	7.96867	9.33616	7.9898	10.4337	8.50062	12.2693	7.53573	11.1027	7.75507	11.2856	8.5332	11.2272	8.09614	855.696	630.56	1094.86	291.654	657.958	206.828	1470.36	343.982	3435.93	157.377	2619.1	261.541	1847.64	310.035	2794.06	331.752	0	0
GO:0043226	organelle	ILMN_1653687	NM_021808.2	GALNT9	50614	2.17842	0.933817	8.0396	9.16288	0.246057	0.900816	8.58288	2.62959	0.0474426	0.9997	8.10353	8.23981	7.76788	10.102	8.24737	10.0011	9.14872	10.985	9.14242	10.0904	10.6444	9.49697	8.39757	10.0918	8.48126	10.1571	286.418	360.961	249.644	1334.63	299.825	761.274	598.554	1997.36	374.659	838.327	1916.63	960.769	265.025	867.767	395.354	1468.23	0	0
GO:0043226	organelle	ILMN_1654966	NM_182826.1	SCARA3	51435	2.0272	0.772251	9.42948	10.449	0.414641	0.651494	9.92614	2.70357	0.036178	0.9997	9.41238	9.68828	9.8524	10.6224	9.02365	9.58072	9.92066	10.1952	10.0869	9.8612	10.8938	9.45926	9.96805	9.97329	11.3754	10.1765	692.104	973.837	1142.67	1917.45	527.795	570.614	1036.86	1141.8	710.856	714.598	2274.37	932.346	744.554	801.152	3093.56	1490.15	0	0
GO:0043226	organelle	ILMN_1740426	NM_016084.3	RASD1	51655	4.05913	0.997615	9.78486	11.806	0.430981	0.899717	10.748	4.27229	0.00542422	0.9997	9.47482	9.35885	9.60276	10.0742	10.277	11.3403	11.6225	12.3218	13.2521	10.8617	11.944	8.9994	10.8676	11.2936	11.344	10.1274	720.739	779.128	953.01	1307.22	1264.6	1897.7	3498.51	5106.87	6795.4	1411.61	4596.19	670.95	1377.69	1942.72	3016.22	1440.35	0	0
GO:0043226	organelle	ILMN_2197365	NM_002923.1	RGS2	5997	2.07971	0.891231	9.47479	10.5312	0.276383	0.847293	9.98903	2.56935	0.0481346	0.9997	9.64395	11.84	9.15585	10.9292	9.62457	12.1327	11.8033	11.9687	9.88139	10.8471	10.9864	10.9981	10.1399	10.7687	9.84498	11.4853	809.853	4193.97	698.777	2376.24	811.267	3303.79	4018.4	3970.87	620.528	1399.94	2422.47	2746.83	838.453	1367.96	1049.31	3643.01	0	0
GO:0043226	organelle	ILMN_1717793	NM_033520.1	C19orf33	64073	3.12704	0.86816	9.50395	11.1487	0.751113	0.435351	10.2935	3.46014	0.0444591	0.9997	10.3629	8.34848	9.17826	8.83595	8.97065	8.95538	10.8231	9.95433	11.8987	9.26239	10.9768	8.79886	10.9038	9.01705	11.1413	8.24129	1334.79	391.051	707.115	544.426	509.264	377.585	1951.1	964.672	2669.79	479.078	2401	578.667	1415.31	426.231	2649.35	367.794	0	0
GO:0043226	organelle	ILMN_2038775	NM_001069.2	TUBB2A	7280	2.37302	0.963808	7.6225	8.86923	0.123789	0.955826	8.22227	2.87667	0.0423789	0.9997	7.56598	7.81421	7.76446	8.96815	7.53706	8.44871	10.4179	9.09965	9.13266	8.50529	8.05331	8.79842	8.25961	7.78387	8.4827	8.71618	195.653	266.347	249.111	596.968	174.251	272.628	1455.53	532.013	372.17	290.722	306.73	578.463	241.81	190.599	395.575	529.487	0	0
GO:0043226	organelle	ILMN_1653501	NM_001005914.1	SEMA3B	7869	2.58398	0.456547	7.66364	9.03323	0.406582	0.20767	8.3203	5.42533	0.0169298	0.9997	7.68886	8.62683	7.24503	8.98453	8.05702	9.3217	9.27964	9.59865	9.14447	9.21934	9.03768	8.9038	8.72211	9.44148	8.98226	9.1255	213.93	473.133	168.225	605.175	262.204	477.985	656.048	754.71	375.232	467.447	624.669	627.115	324.913	566.469	570.059	709.648	0	0
GO:0043226	organelle	ILMN_1688953	NM_032900.4	ARHGAP19	84986	-2.24128	0.376304	10.4789	9.31453	0.128169	0.353804	9.87955	-6.66566	0.000833246	0.9997	10.3354	9.34231	10.5822	9.07691	10.5189	8.77984	9.46127	9.00073	8.93504	8.76315	9.55898	8.8074	9.67971	9.09169	8.93763	8.79949	1309.51	769.592	1931.37	647.643	1497.21	335.834	750.604	494.035	327.049	343.666	906.054	582.995	619.474	447.249	551.297	561.273	0	0
GO:0043226	organelle	ILMN_1786720	NM_006017.1	PROM1	8842	3.10556	1.01911	7.66309	9.29795	0.548042	0.859203	8.44103	3.28444	0.0172801	0.9997	7.1277	7.75492	7.63862	12.2034	8.22296	11.6205	9.14138	9.69842	10.2955	12.3282	8.31307	11.9153	8.67962	10.2281	10.0602	11.2401	145.298	255.167	226.652	5626.62	294.796	2278.03	595.047	807.67	824.249	3903.39	370.856	5087.6	316.068	949.698	1219.75	3081.27	0.0376623	0
GO:0043226	organelle	ILMN_1741021	NM_003956.3	CH25H	9023	2.8077	1.25362	7.84619	9.33558	0.579239	1.11178	8.55855	2.4856	0.0475289	0.9997	8.04886	8.36967	7.19285	7.13941	8.29686	7.11549	10.0542	7.637	10.6927	7.31342	8.10581	7.14442	9.51081	7.85676	8.31434	7.0141	275.804	396.992	161.617	162.05	311.292	127.41	1129.29	190.346	1105.81	137.378	318.1	159.042	547.53	200.356	350.435	143.835	0	0
GO:0043226	organelle	ILMN_2364022	NM_004207.2	SLC16A3	9123	2.41766	0.995223	9.95813	11.2317	0.497328	0.862053	10.5758	2.6495	0.0381438	0.9997	10.4214	11.2873	9.43262	9.01181	10.0203	9.33386	11.9062	9.19272	12.23	9.13909	10.1539	8.96633	11.2365	9.22878	10.6322	9.15632	1383.31	2903.04	848.926	618.738	1071.54	482.357	4340.11	569.859	3329.39	440.946	1363.54	655.682	1786.49	490.639	1849.85	723.862	0	0
GO:0043226	organelle	ILMN_1701220	NM_004764.3	PIWIL1	9271	-2.8064	0.723511	9.27015	7.78143	0.535259	0.486791	8.49323	-3.93828	0.0170939	0.9997	8.6752	7.17354	9.42261	8.03976	9.71264	7.03815	7.97762	7.39526	7.40961	6.96047	8.55122	8.11667	7.51626	7.33511	7.45243	7.07395	422.248	164.344	842.879	307.466	867.562	120.757	262.422	161.444	137.461	110.872	443.858	348.465	151.2	144.053	186.786	149.954	0	0.0207792
GO:0044421	extracellular region part	ILMN_1708934	NM_001124.1	ADM	133	-2.35519	0.695055	13.0572	11.8214	0.266352	0.641995	12.424	-3.79443	0.00997727	0.9997	12.8393	10.3316	13.3541	11.6623	12.9783	9.99617	11.2057	11.6594	12.3093	9.6843	11.2142	10.8611	11.7459	10.357	12.632	10.1637	7318.22	1521.7	13182.1	3920.86	7695.84	758.976	2599.15	3198.32	3533.7	633.924	2819.44	2508.41	2579.61	1034.57	7627.22	1475.41	0	0
GO:0044421	extracellular region part	ILMN_2114720	NM_003064.2	SLPI	6590	3.41796	0.631497	8.82658	10.5997	0.52527	0.350542	9.6726	5.19391	0.0127636	0.9997	8.67135	8.44008	8.39642	9.28679	9.41197	7.65069	10.8295	7.7303	10.4772	8.77751	10.7536	8.26047	10.0414	7.78333	10.8969	7.22713	421.507	416.611	399.101	752.858	694.024	170.711	1959.02	203.16	943.982	346.731	2069.69	390.006	781.737	190.521	2238.31	167.409	0	0
GO:0044422	organelle part	ILMN_1747546	NM_005727.2	TSPAN1	10103	2.02297	0.758044	8.52283	9.5393	0.164751	0.739924	9.01675	2.95227	0.0349873	0.9997	8.494	8.69018	8.37439	9.60064	8.70009	9.30871	9.22188	8.9579	10.5244	9.27676	10.0344	9.17418	9.27224	9.31897	8.64359	9.12928	372.264	494.019	391.987	925.567	413.372	474.373	630.09	478.834	978.282	484.319	1266.45	762.126	464.48	524.007	443.817	711.499	0	0
GO:0044422	organelle part	ILMN_1775736	NM_182795.1	NPM2	10361	2.01182	0.542213	8.2186	9.22711	0.0688006	0.537831	8.70827	4.13688	0.0129326	0.9997	8.29072	8.23892	8.15369	8.65044	8.2114	8.82176	8.88087	10.0614	9.6969	9.02678	9.12347	9.16662	8.58251	9.35446	9.85178	8.74827	325.16	360.57	331.712	473.063	291.368	345.38	497.482	1042.95	548.254	408.634	663.902	757.591	296.182	537.024	1053.23	541.802	0	0
GO:0044422	organelle part	ILMN_1667796	NM_000517.3	HBA2	3040	2.03928	0.68716	10.6356	11.6637	0.516167	0.453609	11.1378	2.85175	0.0481791	0.9997	10.2733	13.3332	10.4069	14.1538	11.2266	15.1122	11.6427	14.8351	12.1078	14.6605	12.0088	15.4076	10.9547	13.9425	11.6044	12.7465	1250.82	13112.8	1723.03	23028.2	2432.78	26095.9	3537.94	33030.1	3077.72	20193.5	4795.01	50805.4	1461.23	11885.3	3630.87	8536.62	0	0
GO:0044422	organelle part	ILMN_1753584	NM_002273.2	KRT8	3856	2.17591	0.493818	11.6429	12.7645	0.103072	0.482942	12.1908	5.00663	0.00520116	0.9997	11.755	11.6559	11.5522	11.8514	11.6215	12.6595	13.0707	12.2457	13.3439	12.1488	12.7846	11.9319	12.5273	12.0324	12.096	12.4708	3453.7	3711.95	3782.8	4443.28	3200.33	4674.42	10287.8	4840.28	7260.55	3433.12	7979.04	5142.07	4426.15	3184.16	5234.89	7080.93	0	0
GO:0044422	organelle part	ILMN_1853824	NM_002409.4	MGAT3	4248	3.13165	0.701664	9.61676	11.2637	0.245669	0.657251	10.4077	5.04628	0.0030354	0.9997	9.72099	9.04715	9.79314	7.96867	9.33616	7.9898	10.4337	8.50062	12.2693	7.53573	11.1027	7.75507	11.2856	8.5332	11.2272	8.09614	855.696	630.56	1094.86	291.654	657.958	206.828	1470.36	343.982	3435.93	157.377	2619.1	261.541	1847.64	310.035	2794.06	331.752	0	0
GO:0044422	organelle part	ILMN_1653687	NM_021808.2	GALNT9	50614	2.17842	0.933817	8.0396	9.16288	0.246057	0.900816	8.58288	2.62959	0.0474426	0.9997	8.10353	8.23981	7.76788	10.102	8.24737	10.0011	9.14872	10.985	9.14242	10.0904	10.6444	9.49697	8.39757	10.0918	8.48126	10.1571	286.418	360.961	249.644	1334.63	299.825	761.274	598.554	1997.36	374.659	838.327	1916.63	960.769	265.025	867.767	395.354	1468.23	0	0
GO:0044422	organelle part	ILMN_1654966	NM_182826.1	SCARA3	51435	2.0272	0.772251	9.42948	10.449	0.414641	0.651494	9.92614	2.70357	0.036178	0.9997	9.41238	9.68828	9.8524	10.6224	9.02365	9.58072	9.92066	10.1952	10.0869	9.8612	10.8938	9.45926	9.96805	9.97329	11.3754	10.1765	692.104	973.837	1142.67	1917.45	527.795	570.614	1036.86	1141.8	710.856	714.598	2274.37	932.346	744.554	801.152	3093.56	1490.15	0	0
GO:0044422	organelle part	ILMN_1683279	NM_000287.2	PEX6	5190	2.67416	0.615982	7.84599	9.26508	0.357686	0.501493	8.52606	4.65474	0.00416052	0.9997	7.49982	7.4346	7.82397	7.7619	8.21418	8.17409	8.88409	9.11696	9.48714	9.29038	8.66742	8.91058	9.35345	9.56905	9.93329	9.49697	186.842	199.415	259.675	250.795	292.005	231.307	498.314	538.796	474.487	488.598	481.16	630.273	490.505	612.985	1115.72	916.91	0	0
GO:0044422	organelle part	ILMN_2197365	NM_002923.1	RGS2	5997	2.07971	0.891231	9.47479	10.5312	0.276383	0.847293	9.98903	2.56935	0.0481346	0.9997	9.64395	11.84	9.15585	10.9292	9.62457	12.1327	11.8033	11.9687	9.88139	10.8471	10.9864	10.9981	10.1399	10.7687	9.84498	11.4853	809.853	4193.97	698.777	2376.24	811.267	3303.79	4018.4	3970.87	620.528	1399.94	2422.47	2746.83	838.453	1367.96	1049.31	3643.01	0	0
GO:0044422	organelle part	ILMN_1717793	NM_033520.1	C19orf33	64073	3.12704	0.86816	9.50395	11.1487	0.751113	0.435351	10.2935	3.46014	0.0444591	0.9997	10.3629	8.34848	9.17826	8.83595	8.97065	8.95538	10.8231	9.95433	11.8987	9.26239	10.9768	8.79886	10.9038	9.01705	11.1413	8.24129	1334.79	391.051	707.115	544.426	509.264	377.585	1951.1	964.672	2669.79	479.078	2401	578.667	1415.31	426.231	2649.35	367.794	0	0
GO:0044422	organelle part	ILMN_2038775	NM_001069.2	TUBB2A	7280	2.37302	0.963808	7.6225	8.86923	0.123789	0.955826	8.22227	2.87667	0.0423789	0.9997	7.56598	7.81421	7.76446	8.96815	7.53706	8.44871	10.4179	9.09965	9.13266	8.50529	8.05331	8.79842	8.25961	7.78387	8.4827	8.71618	195.653	266.347	249.111	596.968	174.251	272.628	1455.53	532.013	372.17	290.722	306.73	578.463	241.81	190.599	395.575	529.487	0	0
GO:0044422	organelle part	ILMN_2149226	NM_001753.3	CAV1	857	2.01152	0.528822	13.4463	14.4546	0.249958	0.466019	13.9413	3.97751	0.00730971	0.9997	13.6022	13.9692	13.5787	14.3316	13.158	14.1512	14.0533	14.2506	14.6096	14.5898	15.1189	14.6293	13.9672	14.3693	14.5238	14.2946	12167	20843.9	15746.5	25700.7	8690.54	13176.4	20572.6	21441.6	15804.5	19293.3	37643.7	30560.3	11420.1	16378.6	29979.2	23481.6	0	0
GO:0044422	organelle part	ILMN_1786720	NM_006017.1	PROM1	8842	3.10556	1.01911	7.66309	9.29795	0.548042	0.859203	8.44103	3.28444	0.0172801	0.9997	7.1277	7.75492	7.63862	12.2034	8.22296	11.6205	9.14138	9.69842	10.2955	12.3282	8.31307	11.9153	8.67962	10.2281	10.0602	11.2401	145.298	255.167	226.652	5626.62	294.796	2278.03	595.047	807.67	824.249	3903.39	370.856	5087.6	316.068	949.698	1219.75	3081.27	0.0376623	0
GO:0044422	organelle part	ILMN_1741021	NM_003956.3	CH25H	9023	2.8077	1.25362	7.84619	9.33558	0.579239	1.11178	8.55855	2.4856	0.0475289	0.9997	8.04886	8.36967	7.19285	7.13941	8.29686	7.11549	10.0542	7.637	10.6927	7.31342	8.10581	7.14442	9.51081	7.85676	8.31434	7.0141	275.804	396.992	161.617	162.05	311.292	127.41	1129.29	190.346	1105.81	137.378	318.1	159.042	547.53	200.356	350.435	143.835	0	0
GO:0044425	membrane part	ILMN_1747546	NM_005727.2	TSPAN1	10103	2.02297	0.758044	8.52283	9.5393	0.164751	0.739924	9.01675	2.95227	0.0349873	0.9997	8.494	8.69018	8.37439	9.60064	8.70009	9.30871	9.22188	8.9579	10.5244	9.27676	10.0344	9.17418	9.27224	9.31897	8.64359	9.12928	372.264	494.019	391.987	925.567	413.372	474.373	630.09	478.834	978.282	484.319	1266.45	762.126	464.48	524.007	443.817	711.499	0	0
GO:0044425	membrane part	ILMN_2349071	NM_005756.2	GPR64	10149	2.41712	0.800624	8.73157	10.0049	0.53466	0.595933	9.34656	3.12221	0.0279215	0.9997	9.13515	9.15364	8.12518	8.98034	8.9344	8.60185	9.56329	9.13147	9.84559	8.5594	10.7747	8.23892	10.465	9.61492	9.37574	8.68286	572.083	678.03	325.013	603.153	495.612	300.507	800.116	544.647	607.986	300.672	2104.14	383.613	1045.59	630.336	754.152	516.84	0	0
GO:0044425	membrane part	ILMN_1751885	NM_001079859.1	GPR64	10149	2.10558	0.60785	8.09661	9.17083	0.416874	0.442377	8.61699	3.4479	0.0210912	0.9997	8.39555	8.49754	7.6204	8.25914	8.27388	8.02224	8.78804	8.57987	9.04881	8.06103	9.79467	7.75973	9.4468	8.69749	8.77581	8.15963	348.886	434.261	223.618	358.691	306.588	210.917	465.917	364.762	351.599	216.883	1067.01	262.306	524.301	345.107	489.726	347.16	0	0
GO:0044425	membrane part	ILMN_1769388	NM_004004.4	GJB2	2706	2.71794	0.710814	8.07812	9.52064	0.287982	0.649864	8.76977	4.30824	0.00544941	0.9997	8.16205	8.08287	7.7575	8.29107	8.31482	8.68714	9.95142	8.61891	9.94015	7.85188	10.0772	8.42629	8.69837	8.21596	8.93601	8.20483	298.908	322.74	247.655	366.437	314.462	315.734	1057.16	375.706	644.492	189.449	1300.86	439.117	320.383	252.596	550.304	358.316	0	0
GO:0044425	membrane part	ILMN_2377199	NM_014031.3	SLC27A6	28965	2.54005	0.749577	9.17727	10.5221	0.476605	0.578544	9.82671	3.56061	0.0156476	0.9997	8.82502	8.41124	8.9872	9.17602	9.71958	8.16685	10.5029	9.7549	10.4907	8.96134	9.71335	7.6128	10.5555	9.5657	11.3481	7.55436	465.847	408.214	619.476	697.327	870.972	230.115	1549.48	839.264	954.246	390.559	1008.67	234.792	1104.58	612.165	3026.96	218.086	0	0
GO:0044425	membrane part	ILMN_1759766	NM_206833.2	CTXN1	404217	2.42726	0.647512	10.8766	12.1559	0.318603	0.563706	11.4985	4.09946	0.00637334	0.9997	10.8924	8.804	10.5504	9.28366	11.187	9.6953	11.8341	9.59249	12.9783	9.60319	11.7666	8.61224	12.5086	10.3256	11.692	9.7817	1900.65	531.287	1894.39	751.566	2372.51	614.549	4118.53	751.251	5527.1	603.322	4106.59	506.594	4370.25	1013.98	3881.65	1122.84	0	0
GO:0044425	membrane part	ILMN_1770338	NM_014220.2	TM4SF1	4071	3.45379	0.615493	12.5969	14.3851	0.549536	0.277205	13.4614	5.24956	0.0186309	0.9997	12.6779	12.5044	12.0114	13.1685	13.1015	12.4591	14.3065	12.4955	14.7604	12.8189	14.0032	12.4947	14.3541	12.5605	14.5015	12.0419	6508.19	7097.89	5173.2	11105.6	8405.04	4100.52	24447.7	5786.41	18446.7	5480.68	18090.4	7608.51	15137.3	4574.88	29262.5	5262.53	0	0
GO:0044425	membrane part	ILMN_1663032	NM_022823.1	FNDC4	64838	2.13892	0.770502	8.62884	9.72573	0.181422	0.748838	9.16088	3.12602	0.0281077	0.9997	8.46007	7.82918	8.60575	7.8666	8.8207	7.54591	9.67558	7.80624	10.4641	8.09519	9.6969	7.79043	8.53664	7.65416	10.2554	7.72539	362.945	269.209	470.764	270.621	454.314	162.538	869.142	213.777	930.962	221.516	996.999	268.716	288.534	175.708	1406.28	249.924	0	0
GO:0044425	membrane part	ILMN_1751901	NM_030923.3	TMEM163	81615	2.94374	0.506123	8.22067	9.77833	0.261457	0.43336	8.96574	6.34079	0.000745565	0.9997	8.04589	8.34196	8.09488	7.04847	8.52125	7.01236	9.36016	7.13872	10.2599	7.14889	10.1607	6.97163	9.77776	7.72667	9.33311	6.83094	275.309	389.294	317.06	152.523	364.307	118.384	696.357	136.039	802.281	124.717	1372.47	140.614	659.969	183.615	730.705	127.194	0	0
GO:0044425	membrane part	ILMN_1735156	NM_032034.2	SLC4A11	83959	2.33962	0.980819	9.56437	10.7906	0.363201	0.911094	10.159	2.67602	0.0392184	0.9997	9.85969	9.56678	9.6746	10.0813	9.15883	10.9691	9.98326	10.9312	11.3175	11.3114	11.4401	9.61191	9.63124	11.0582	11.5812	11.8344	938.028	897.553	1002.93	1313.79	577.99	1465.8	1078.98	1918.25	1722.74	1928.82	3273.51	1047.43	593.497	1656.01	3573.68	4636.73	0	0
GO:0044425	membrane part	ILMN_2149226	NM_001753.3	CAV1	857	2.01152	0.528822	13.4463	14.4546	0.249958	0.466019	13.9413	3.97751	0.00730971	0.9997	13.6022	13.9692	13.5787	14.3316	13.158	14.1512	14.0533	14.2506	14.6096	14.5898	15.1189	14.6293	13.9672	14.3693	14.5238	14.2946	12167	20843.9	15746.5	25700.7	8690.54	13176.4	20572.6	21441.6	15804.5	19293.3	37643.7	30560.3	11420.1	16378.6	29979.2	23481.6	0	0
GO:0044425	membrane part	ILMN_1781700	NM_003855.2	IL18R1	8809	2.30343	0.72962	7.97621	9.18	0.551393	0.477819	8.55696	3.13964	0.037131	0.9997	8.60026	8.6752	7.55482	7.65303	7.77356	7.77373	8.79914	7.7721	9.95576	7.64258	8.80697	8.13893	9.28523	7.973	9.05288	7.91869	400.167	489.113	212.332	232.746	210.773	182.571	469.599	209.236	651.259	167.229	532.664	353.707	468.975	216.105	600.36	291.439	0	0
GO:0044425	membrane part	ILMN_1786720	NM_006017.1	PROM1	8842	3.10556	1.01911	7.66309	9.29795	0.548042	0.859203	8.44103	3.28444	0.0172801	0.9997	7.1277	7.75492	7.63862	12.2034	8.22296	11.6205	9.14138	9.69842	10.2955	12.3282	8.31307	11.9153	8.67962	10.2281	10.0602	11.2401	145.298	255.167	226.652	5626.62	294.796	2278.03	595.047	807.67	824.249	3903.39	370.856	5087.6	316.068	949.698	1219.75	3081.27	0.0376623	0
GO:0044425	membrane part	ILMN_1741021	NM_003956.3	CH25H	9023	2.8077	1.25362	7.84619	9.33558	0.579239	1.11178	8.55855	2.4856	0.0475289	0.9997	8.04886	8.36967	7.19285	7.13941	8.29686	7.11549	10.0542	7.637	10.6927	7.31342	8.10581	7.14442	9.51081	7.85676	8.31434	7.0141	275.804	396.992	161.617	162.05	311.292	127.41	1129.29	190.346	1105.81	137.378	318.1	159.042	547.53	200.356	350.435	143.835	0	0
GO:0044425	membrane part	ILMN_2364022	NM_004207.2	SLC16A3	9123	2.41766	0.995223	9.95813	11.2317	0.497328	0.862053	10.5758	2.6495	0.0381438	0.9997	10.4214	11.2873	9.43262	9.01181	10.0203	9.33386	11.9062	9.19272	12.23	9.13909	10.1539	8.96633	11.2365	9.22878	10.6322	9.15632	1383.31	2903.04	848.926	618.738	1071.54	482.357	4340.11	569.859	3329.39	440.946	1363.54	655.682	1786.49	490.639	1849.85	723.862	0	0
GO:0044425	membrane part	ILMN_2350574	NM_138373.3	MYADM	91663	2.15385	0.755181	9.10007	10.207	0.455503	0.602342	9.63764	2.94031	0.0292817	0.9997	8.93157	10.5197	8.75282	9.83458	9.61581	10.0912	11.191	10.2373	10.3181	8.91368	9.94284	9.14992	9.95816	8.77557	9.62483	10.6051	500.819	1720.38	524.359	1091.77	806.614	805.172	2568.52	1170.65	836.533	378.883	1190.49	745.861	739.283	361.712	893.397	2013.23	0	0
GO:0044425	membrane part	ILMN_2242900	NM_003856.2	IL1RL1	9173	12.1892	2.10821	7.40789	11.0154	0.0530259	2.10755	9.03332	3.8255	0.0186172	0.9997	7.40034	7.44048	7.46428	7.02752	7.35903	7.53254	13.1044	8.01446	12.2071	7.04809	7.55742	6.96089	11.0343	7.13167	11.1739	7.40706	174.29	200.41	197.918	150.511	151.779	161.409	10543.1	246.219	3271.5	116.595	211.561	139.331	1542.79	126.185	2704.77	193.487	0	0
GO:0044464	cell part	ILMN_1747546	NM_005727.2	TSPAN1	10103	2.02297	0.758044	8.52283	9.5393	0.164751	0.739924	9.01675	2.95227	0.0349873	0.9997	8.494	8.69018	8.37439	9.60064	8.70009	9.30871	9.22188	8.9579	10.5244	9.27676	10.0344	9.17418	9.27224	9.31897	8.64359	9.12928	372.264	494.019	391.987	925.567	413.372	474.373	630.09	478.834	978.282	484.319	1266.45	762.126	464.48	524.007	443.817	711.499	0	0
GO:0044464	cell part	ILMN_2349071	NM_005756.2	GPR64	10149	2.41712	0.800624	8.73157	10.0049	0.53466	0.595933	9.34656	3.12221	0.0279215	0.9997	9.13515	9.15364	8.12518	8.98034	8.9344	8.60185	9.56329	9.13147	9.84559	8.5594	10.7747	8.23892	10.465	9.61492	9.37574	8.68286	572.083	678.03	325.013	603.153	495.612	300.507	800.116	544.647	607.986	300.672	2104.14	383.613	1045.59	630.336	754.152	516.84	0	0
GO:0044464	cell part	ILMN_1751885	NM_001079859.1	GPR64	10149	2.10558	0.60785	8.09661	9.17083	0.416874	0.442377	8.61699	3.4479	0.0210912	0.9997	8.39555	8.49754	7.6204	8.25914	8.27388	8.02224	8.78804	8.57987	9.04881	8.06103	9.79467	7.75973	9.4468	8.69749	8.77581	8.15963	348.886	434.261	223.618	358.691	306.588	210.917	465.917	364.762	351.599	216.883	1067.01	262.306	524.301	345.107	489.726	347.16	0	0
GO:0044464	cell part	ILMN_2234187	NM_001801.2	CDO1	1036	5.14227	0.967195	7.67044	10.0328	0.673091	0.69456	8.77248	4.74861	0.00684051	0.9997	8.34106	9.73352	6.9949	10.5897	7.67537	8.62883	9.64425	9.65744	10.7727	10.4431	10.7297	10.054	9.82209	10.1944	9.19547	10.0385	336.337	1012.08	136.468	1881.95	194.542	305.225	847.98	785.286	1165.23	1068.2	2033.82	1429.21	676.698	925.356	658.589	1352.57	0	0
GO:0044464	cell part	ILMN_1753931	NM_001801.2	CDO1	1036	2.88702	0.676983	7.62821	9.15779	0.233161	0.635564	8.35808	4.86354	0.00366582	0.9997	7.8478	8.35235	7.38351	9.00187	7.65332	8.04216	8.52105	8.51435	9.76102	9.62011	9.7648	8.88486	9.26697	9.14447	8.47511	8.98058	238.704	392.424	186.44	612.965	191.216	213.459	389.682	348.36	574.975	609.166	1044.39	618.427	462.902	462.872	393.596	638.817	0	0
GO:0044464	cell part	ILMN_1775736	NM_182795.1	NPM2	10361	2.01182	0.542213	8.2186	9.22711	0.0688006	0.537831	8.70827	4.13688	0.0129326	0.9997	8.29072	8.23892	8.15369	8.65044	8.2114	8.82176	8.88087	10.0614	9.6969	9.02678	9.12347	9.16662	8.58251	9.35446	9.85178	8.74827	325.16	360.57	331.712	473.063	291.368	345.38	497.482	1042.95	548.254	408.634	663.902	757.591	296.182	537.024	1053.23	541.802	0	0
GO:0044464	cell part	ILMN_1708934	NM_001124.1	ADM	133	-2.35519	0.695055	13.0572	11.8214	0.266352	0.641995	12.424	-3.79443	0.00997727	0.9997	12.8393	10.3316	13.3541	11.6623	12.9783	9.99617	11.2057	11.6594	12.3093	9.6843	11.2142	10.8611	11.7459	10.357	12.632	10.1637	7318.22	1521.7	13182.1	3920.86	7695.84	758.976	2599.15	3198.32	3533.7	633.924	2819.44	2508.41	2579.61	1034.57	7627.22	1475.41	0	0
GO:0044464	cell part	ILMN_1734472	NM_144962.2	PEBP4	157310	-2.19159	0.69914	9.38516	8.25318	0.562053	0.415804	8.80099	-3.02663	0.0489889	0.9997	9.73183	9.41095	9.68697	9.41197	8.73667	9.37609	8.3217	9.15696	7.97496	9.98805	7.73588	9.25002	8.41972	9.33585	8.81365	9.07828	862.386	806.007	1010.54	815.455	424.229	495.292	337.603	554.005	181.951	779.643	241.555	807.161	268.543	530.475	501.934	682.074	0	0
GO:0044464	cell part	ILMN_2139970	NM_000693.1	ALDH1A3	220	5.55378	0.743719	9.43339	11.9069	0.416342	0.616261	10.5982	6.76367	0.000610234	0.9997	9.29722	8.69165	9.10219	9.18691	9.90077	7.63309	11.1921	9.326	12.8393	7.96558	11.9286	8.74014	12.0214	9.52351	11.5529	8.1707	637.643	494.652	673.119	700.691	985.413	169.148	2574.04	625.529	4956.62	203.94	4543.99	555.781	3147.69	596.238	3483.94	349.752	0	0
GO:0044464	cell part	ILMN_1807439	NM_000693.2	ALDH1A3	220	3.79731	0.610045	8.72085	10.6458	0.34582	0.502557	9.63538	6.40321	0.000835158	0.9997	8.89132	7.76294	8.32289	8.23126	8.94833	7.20786	10.2373	8.49414	11.5222	7.30247	10.4621	7.68712	10.4786	8.17759	10.529	7.60232	487.47	256.561	376.798	351.507	502.058	135.802	1286.62	342.691	2020.99	136.415	1688.72	248.403	1054.96	246.485	1702.88	226.545	0	0
GO:0044464	cell part	ILMN_1809613	NM_019850.1	NGEF	25791	2.58593	0.785589	8.40026	9.77095	0.584511	0.524877	9.05972	3.33438	0.0296331	0.9997	9.02079	6.96987	8.31991	7.11277	7.86009	6.82556	9.06526	7.20224	10.2916	6.6654	9.41806	6.80468	9.86142	6.80468	10.2184	6.93904	530.831	144.667	376.225	159.278	224.939	104.23	565.239	142.042	821.751	92.9176	818.35	122.376	693.179	102.367	1373.43	136.675	0	0.141558
GO:0044464	cell part	ILMN_1791280	NM_014365.2	HSPB8	26353	2.29913	0.866123	8.21616	9.41724	0.471454	0.726568	8.79623	2.83358	0.0307363	0.9997	8.57255	9.78382	7.68158	9.53777	8.39434	10.5375	10.3742	9.87163	9.94526	9.57519	8.78441	9.06894	9.2683	9.217	8.71409	9.60598	391.94	1049.18	233.868	888.209	332.055	1088.61	1416.65	915.401	646.698	592.806	524.445	703.486	463.443	486.817	469.12	999.124	0	0
GO:0044464	cell part	ILMN_1769388	NM_004004.4	GJB2	2706	2.71794	0.710814	8.07812	9.52064	0.287982	0.649864	8.76977	4.30824	0.00544941	0.9997	8.16205	8.08287	7.7575	8.29107	8.31482	8.68714	9.95142	8.61891	9.94015	7.85188	10.0772	8.42629	8.69837	8.21596	8.93601	8.20483	298.908	322.74	247.655	366.437	314.462	315.734	1057.16	375.706	644.492	189.449	1300.86	439.117	320.383	252.596	550.304	358.316	0	0
GO:0044464	cell part	ILMN_1726250	NM_015692.2	CPAMD8	27151	2.99402	1.19145	7.70474	9.28682	0.490349	1.08587	8.45887	2.81453	0.0315183	0.9997	7.54942	7.43392	7.31086	8.30797	8.25393	7.67681	8.32075	8.22113	9.68697	7.59227	10.6673	7.73167	8.04717	7.77961	9.71194	7.75297	193.615	199.31	176.456	370.935	302.003	173.148	337.273	284.732	544.567	162.517	1946.81	256.818	210.423	190.13	950.324	255.28	0	0
GO:0044464	cell part	ILMN_2377199	NM_014031.3	SLC27A6	28965	2.54005	0.749577	9.17727	10.5221	0.476605	0.578544	9.82671	3.56061	0.0156476	0.9997	8.82502	8.41124	8.9872	9.17602	9.71958	8.16685	10.5029	9.7549	10.4907	8.96134	9.71335	7.6128	10.5555	9.5657	11.3481	7.55436	465.847	408.214	619.476	697.327	870.972	230.115	1549.48	839.264	954.246	390.559	1008.67	234.792	1104.58	612.165	3026.96	218.086	0	0
GO:0044464	cell part	ILMN_1667796	NM_000517.3	HBA2	3040	2.03928	0.68716	10.6356	11.6637	0.516167	0.453609	11.1378	2.85175	0.0481791	0.9997	10.2733	13.3332	10.4069	14.1538	11.2266	15.1122	11.6427	14.8351	12.1078	14.6605	12.0088	15.4076	10.9547	13.9425	11.6044	12.7465	1250.82	13112.8	1723.03	23028.2	2432.78	26095.9	3537.94	33030.1	3077.72	20193.5	4795.01	50805.4	1461.23	11885.3	3630.87	8536.62	0	0
GO:0044464	cell part	ILMN_1753584	NM_002273.2	KRT8	3856	2.17591	0.493818	11.6429	12.7645	0.103072	0.482942	12.1908	5.00663	0.00520116	0.9997	11.755	11.6559	11.5522	11.8514	11.6215	12.6595	13.0707	12.2457	13.3439	12.1488	12.7846	11.9319	12.5273	12.0324	12.096	12.4708	3453.7	3711.95	3782.8	4443.28	3200.33	4674.42	10287.8	4840.28	7260.55	3433.12	7979.04	5142.07	4426.15	3184.16	5234.89	7080.93	0	0
GO:0044464	cell part	ILMN_1770338	NM_014220.2	TM4SF1	4071	3.45379	0.615493	12.5969	14.3851	0.549536	0.277205	13.4614	5.24956	0.0186309	0.9997	12.6779	12.5044	12.0114	13.1685	13.1015	12.4591	14.3065	12.4955	14.7604	12.8189	14.0032	12.4947	14.3541	12.5605	14.5015	12.0419	6508.19	7097.89	5173.2	11105.6	8405.04	4100.52	24447.7	5786.41	18446.7	5480.68	18090.4	7608.51	15137.3	4574.88	29262.5	5262.53	0	0
GO:0044464	cell part	ILMN_1853824	NM_002409.4	MGAT3	4248	3.13165	0.701664	9.61676	11.2637	0.245669	0.657251	10.4077	5.04628	0.0030354	0.9997	9.72099	9.04715	9.79314	7.96867	9.33616	7.9898	10.4337	8.50062	12.2693	7.53573	11.1027	7.75507	11.2856	8.5332	11.2272	8.09614	855.696	630.56	1094.86	291.654	657.958	206.828	1470.36	343.982	3435.93	157.377	2619.1	261.541	1847.64	310.035	2794.06	331.752	0	0
GO:0044464	cell part	ILMN_1653687	NM_021808.2	GALNT9	50614	2.17842	0.933817	8.0396	9.16288	0.246057	0.900816	8.58288	2.62959	0.0474426	0.9997	8.10353	8.23981	7.76788	10.102	8.24737	10.0011	9.14872	10.985	9.14242	10.0904	10.6444	9.49697	8.39757	10.0918	8.48126	10.1571	286.418	360.961	249.644	1334.63	299.825	761.274	598.554	1997.36	374.659	838.327	1916.63	960.769	265.025	867.767	395.354	1468.23	0	0
GO:0044464	cell part	ILMN_1654966	NM_182826.1	SCARA3	51435	2.0272	0.772251	9.42948	10.449	0.414641	0.651494	9.92614	2.70357	0.036178	0.9997	9.41238	9.68828	9.8524	10.6224	9.02365	9.58072	9.92066	10.1952	10.0869	9.8612	10.8938	9.45926	9.96805	9.97329	11.3754	10.1765	692.104	973.837	1142.67	1917.45	527.795	570.614	1036.86	1141.8	710.856	714.598	2274.37	932.346	744.554	801.152	3093.56	1490.15	0	0
GO:0044464	cell part	ILMN_1740426	NM_016084.3	RASD1	51655	4.05913	0.997615	9.78486	11.806	0.430981	0.899717	10.748	4.27229	0.00542422	0.9997	9.47482	9.35885	9.60276	10.0742	10.277	11.3403	11.6225	12.3218	13.2521	10.8617	11.944	8.9994	10.8676	11.2936	11.344	10.1274	720.739	779.128	953.01	1307.22	1264.6	1897.7	3498.51	5106.87	6795.4	1411.61	4596.19	670.95	1377.69	1942.72	3016.22	1440.35	0	0
GO:0044464	cell part	ILMN_1683279	NM_000287.2	PEX6	5190	2.67416	0.615982	7.84599	9.26508	0.357686	0.501493	8.52606	4.65474	0.00416052	0.9997	7.49982	7.4346	7.82397	7.7619	8.21418	8.17409	8.88409	9.11696	9.48714	9.29038	8.66742	8.91058	9.35345	9.56905	9.93329	9.49697	186.842	199.415	259.675	250.795	292.005	231.307	498.314	538.796	474.487	488.598	481.16	630.273	490.505	612.985	1115.72	916.91	0	0
GO:0044464	cell part	ILMN_2197365	NM_002923.1	RGS2	5997	2.07971	0.891231	9.47479	10.5312	0.276383	0.847293	9.98903	2.56935	0.0481346	0.9997	9.64395	11.84	9.15585	10.9292	9.62457	12.1327	11.8033	11.9687	9.88139	10.8471	10.9864	10.9981	10.1399	10.7687	9.84498	11.4853	809.853	4193.97	698.777	2376.24	811.267	3303.79	4018.4	3970.87	620.528	1399.94	2422.47	2746.83	838.453	1367.96	1049.31	3643.01	0	0
GO:0044464	cell part	ILMN_1717793	NM_033520.1	C19orf33	64073	3.12704	0.86816	9.50395	11.1487	0.751113	0.435351	10.2935	3.46014	0.0444591	0.9997	10.3629	8.34848	9.17826	8.83595	8.97065	8.95538	10.8231	9.95433	11.8987	9.26239	10.9768	8.79886	10.9038	9.01705	11.1413	8.24129	1334.79	391.051	707.115	544.426	509.264	377.585	1951.1	964.672	2669.79	479.078	2401	578.667	1415.31	426.231	2649.35	367.794	0	0
GO:0044464	cell part	ILMN_2038775	NM_001069.2	TUBB2A	7280	2.37302	0.963808	7.6225	8.86923	0.123789	0.955826	8.22227	2.87667	0.0423789	0.9997	7.56598	7.81421	7.76446	8.96815	7.53706	8.44871	10.4179	9.09965	9.13266	8.50529	8.05331	8.79842	8.25961	7.78387	8.4827	8.71618	195.653	266.347	249.111	596.968	174.251	272.628	1455.53	532.013	372.17	290.722	306.73	578.463	241.81	190.599	395.575	529.487	0	0
GO:0044464	cell part	ILMN_1653501	NM_001005914.1	SEMA3B	7869	2.58398	0.456547	7.66364	9.03323	0.406582	0.20767	8.3203	5.42533	0.0169298	0.9997	7.68886	8.62683	7.24503	8.98453	8.05702	9.3217	9.27964	9.59865	9.14447	9.21934	9.03768	8.9038	8.72211	9.44148	8.98226	9.1255	213.93	473.133	168.225	605.175	262.204	477.985	656.048	754.71	375.232	467.447	624.669	627.115	324.913	566.469	570.059	709.648	0	0
GO:0044464	cell part	ILMN_1735156	NM_032034.2	SLC4A11	83959	2.33962	0.980819	9.56437	10.7906	0.363201	0.911094	10.159	2.67602	0.0392184	0.9997	9.85969	9.56678	9.6746	10.0813	9.15883	10.9691	9.98326	10.9312	11.3175	11.3114	11.4401	9.61191	9.63124	11.0582	11.5812	11.8344	938.028	897.553	1002.93	1313.79	577.99	1465.8	1078.98	1918.25	1722.74	1928.82	3273.51	1047.43	593.497	1656.01	3573.68	4636.73	0	0
GO:0044464	cell part	ILMN_1688953	NM_032900.4	ARHGAP19	84986	-2.24128	0.376304	10.4789	9.31453	0.128169	0.353804	9.87955	-6.66566	0.000833246	0.9997	10.3354	9.34231	10.5822	9.07691	10.5189	8.77984	9.46127	9.00073	8.93504	8.76315	9.55898	8.8074	9.67971	9.09169	8.93763	8.79949	1309.51	769.592	1931.37	647.643	1497.21	335.834	750.604	494.035	327.049	343.666	906.054	582.995	619.474	447.249	551.297	561.273	0	0
GO:0044464	cell part	ILMN_2149226	NM_001753.3	CAV1	857	2.01152	0.528822	13.4463	14.4546	0.249958	0.466019	13.9413	3.97751	0.00730971	0.9997	13.6022	13.9692	13.5787	14.3316	13.158	14.1512	14.0533	14.2506	14.6096	14.5898	15.1189	14.6293	13.9672	14.3693	14.5238	14.2946	12167	20843.9	15746.5	25700.7	8690.54	13176.4	20572.6	21441.6	15804.5	19293.3	37643.7	30560.3	11420.1	16378.6	29979.2	23481.6	0	0
GO:0044464	cell part	ILMN_2405156	NM_177526.1	PPAP2C	8612	2.10892	0.535852	7.39678	8.47328	0.429691	0.320161	7.91675	3.75828	0.0269236	0.9997	7.66525	7.34923	6.90119	7.06963	7.62389	7.28538	8.24657	7.80966	8.87522	7.9153	8.56623	7.69338	8.0631	7.36687	8.61528	7.4855	210.556	186.945	124.43	154.646	186.494	141.876	319.983	214.406	315.127	197.43	448.713	249.541	212.325	147.453	435.872	206.035	0	0.0025974
GO:0044464	cell part	ILMN_1781700	NM_003855.2	IL18R1	8809	2.30343	0.72962	7.97621	9.18	0.551393	0.477819	8.55696	3.13964	0.037131	0.9997	8.60026	8.6752	7.55482	7.65303	7.77356	7.77373	8.79914	7.7721	9.95576	7.64258	8.80697	8.13893	9.28523	7.973	9.05288	7.91869	400.167	489.113	212.332	232.746	210.773	182.571	469.599	209.236	651.259	167.229	532.664	353.707	468.975	216.105	600.36	291.439	0	0
GO:0044464	cell part	ILMN_1786720	NM_006017.1	PROM1	8842	3.10556	1.01911	7.66309	9.29795	0.548042	0.859203	8.44103	3.28444	0.0172801	0.9997	7.1277	7.75492	7.63862	12.2034	8.22296	11.6205	9.14138	9.69842	10.2955	12.3282	8.31307	11.9153	8.67962	10.2281	10.0602	11.2401	145.298	255.167	226.652	5626.62	294.796	2278.03	595.047	807.67	824.249	3903.39	370.856	5087.6	316.068	949.698	1219.75	3081.27	0.0376623	0
GO:0044464	cell part	ILMN_1741021	NM_003956.3	CH25H	9023	2.8077	1.25362	7.84619	9.33558	0.579239	1.11178	8.55855	2.4856	0.0475289	0.9997	8.04886	8.36967	7.19285	7.13941	8.29686	7.11549	10.0542	7.637	10.6927	7.31342	8.10581	7.14442	9.51081	7.85676	8.31434	7.0141	275.804	396.992	161.617	162.05	311.292	127.41	1129.29	190.346	1105.81	137.378	318.1	159.042	547.53	200.356	350.435	143.835	0	0
GO:0044464	cell part	ILMN_2364022	NM_004207.2	SLC16A3	9123	2.41766	0.995223	9.95813	11.2317	0.497328	0.862053	10.5758	2.6495	0.0381438	0.9997	10.4214	11.2873	9.43262	9.01181	10.0203	9.33386	11.9062	9.19272	12.23	9.13909	10.1539	8.96633	11.2365	9.22878	10.6322	9.15632	1383.31	2903.04	848.926	618.738	1071.54	482.357	4340.11	569.859	3329.39	440.946	1363.54	655.682	1786.49	490.639	1849.85	723.862	0	0
GO:0044464	cell part	ILMN_2242900	NM_003856.2	IL1RL1	9173	12.1892	2.10821	7.40789	11.0154	0.0530259	2.10755	9.03332	3.8255	0.0186172	0.9997	7.40034	7.44048	7.46428	7.02752	7.35903	7.53254	13.1044	8.01446	12.2071	7.04809	7.55742	6.96089	11.0343	7.13167	11.1739	7.40706	174.29	200.41	197.918	150.511	151.779	161.409	10543.1	246.219	3271.5	116.595	211.561	139.331	1542.79	126.185	2704.77	193.487	0	0
GO:0044464	cell part	ILMN_1701220	NM_004764.3	PIWIL1	9271	-2.8064	0.723511	9.27015	7.78143	0.535259	0.486791	8.49323	-3.93828	0.0170939	0.9997	8.6752	7.17354	9.42261	8.03976	9.71264	7.03815	7.97762	7.39526	7.40961	6.96047	8.55122	8.11667	7.51626	7.33511	7.45243	7.07395	422.248	164.344	842.879	307.466	867.562	120.757	262.422	161.444	137.461	110.872	443.858	348.465	151.2	144.053	186.786	149.954	0	0.0207792
GO:0044464	cell part	ILMN_1785404	NM_005130.3	FGFBP1	9982	4.52956	0.957383	7.1582	9.33758	0.528463	0.798316	8.17559	4.64061	0.00387035	0.9997	6.58922	7.44719	7.25173	7.92949	7.63366	8.11132	8.90171	8.04922	10.4044	7.24418	9.96973	8.23242	8.59682	7.73588	8.81523	8.32565	102.858	201.255	169.037	282.68	187.927	222.798	504.378	251.796	887.62	131.704	1211.76	381.927	298.603	184.74	502.346	390.834	0.748052	0
[truncated: 43 more columns]

## Sheet: mf.profile
GOID	Description	Total.genes.no	Sig.genes.no	raw.p	adj.p
GO:0030234	enzyme regulator activity	679	6	0.0126533	0.101226
GO:0004872	receptor activity	492	4	0.0522599	0.209039
GO:0016209	antioxidant activity	38	1	0.105513	0.270547
GO:0005215	transporter activity	691	4	0.135273	0.270547
GO:0005488	binding	8616	23	0.658973	1
GO:0003824	catalytic activity	3991	11	1	1
GO:0005198	structural molecule activity	370	1	1	1
GO:0060089	molecular transducer activity	700	2	1	1

## Sheet: mf.detail
GOID	GOTerm	TargetID	RefSeq_NM	GeneSymbol	GENE_ID	N1b/N0.fc	N1b/N0.fc.sd	N0.mean	N1b.mean	N0.sd	N1b.sd	N1b/N0.volume	N1b/N0.stat_results	N1b/N0.raw.pval	N1b/N0.bh.pval	PTMC1	PTMC1 matched normal	PTMC2	PTMC2 matched normal	PTMC6	PTMC6 matched normal	PTMC8	PTMC8 matched normal	PTMC4	PTMC4 matched normal	PTMC3	PTMC3 matched normal	PTMC5	PTMC5 matched normal	PTMC7	PTMC7 matched normal	PTMC1.AVG_Signal	PTMC1 matched normal.AVG_Signal	PTMC2.AVG_Signal	PTMC2 matched normal.AVG_Signal	PTMC3.AVG_Signal	PTMC3 matched normal.AVG_Signal	PTMC4.AVG_Signal	PTMC4 matched normal.AVG_Signal	PTMC5.AVG_Signal	PTMC5 matched normal.AVG_Signal	PTMC6.AVG_Signal	PTMC6 matched normal.AVG_Signal	PTMC7.AVG_Signal	PTMC7 matched normal.AVG_Signal	PTMC8.AVG_Signal	PTMC8 matched normal.AVG_Signal	PTMC1.Detection.Pval	PTMC1 matched normal.Detection.Pval
GO:0003824	catalytic activity	ILMN_2234187	NM_001801.2	CDO1	1036	5.14227	0.967195	7.67044	10.0328	0.673091	0.69456	8.77248	4.74861	0.00684051	0.9997	8.34106	9.73352	6.9949	10.5897	10.7297	10.054	9.19547	10.0385	9.64425	9.65744	7.67537	8.62883	10.7727	10.4431	9.82209	10.1944	336.337	1012.08	136.468	1881.95	194.542	305.225	847.98	785.286	1165.23	1068.2	2033.82	1429.21	676.698	925.356	658.589	1352.57	0	0
GO:0003824	catalytic activity	ILMN_1753931	NM_001801.2	CDO1	1036	2.88702	0.676983	7.62821	9.15779	0.233161	0.635564	8.35808	4.86354	0.00366582	0.9997	7.8478	8.35235	7.38351	9.00187	9.7648	8.88486	8.47511	8.98058	8.52105	8.51435	7.65332	8.04216	9.76102	9.62011	9.26697	9.14447	238.704	392.424	186.44	612.965	191.216	213.459	389.682	348.36	574.975	609.166	1044.39	618.427	462.902	462.872	393.596	638.817	0	0
GO:0003824	catalytic activity	ILMN_2139970	NM_000693.1	ALDH1A3	220	5.55378	0.743719	9.43339	11.9069	0.416342	0.616261	10.5982	6.76367	0.000610234	0.9997	9.29722	8.69165	9.10219	9.18691	11.9286	8.74014	11.5529	8.1707	11.1921	9.326	9.90077	7.63309	12.8393	7.96558	12.0214	9.52351	637.643	494.652	673.119	700.691	985.413	169.148	2574.04	625.529	4956.62	203.94	4543.99	555.781	3147.69	596.238	3483.94	349.752	0	0
GO:0003824	catalytic activity	ILMN_1807439	NM_000693.2	ALDH1A3	220	3.79731	0.610045	8.72085	10.6458	0.34582	0.502557	9.63538	6.40321	0.000835158	0.9997	8.89132	7.76294	8.32289	8.23126	10.4621	7.68712	10.529	7.60232	10.2373	8.49414	8.94833	7.20786	11.5222	7.30247	10.4786	8.17759	487.47	256.561	376.798	351.507	502.058	135.802	1286.62	342.691	2020.99	136.415	1688.72	248.403	1054.96	246.485	1702.88	226.545	0	0
GO:0003824	catalytic activity	ILMN_2377199	NM_014031.3	SLC27A6	28965	2.54005	0.749577	9.17727	10.5221	0.476605	0.578544	9.82671	3.56061	0.0156476	0.9997	8.82502	8.41124	8.9872	9.17602	9.71335	7.6128	11.3481	7.55436	10.5029	9.7549	9.71958	8.16685	10.4907	8.96134	10.5555	9.5657	465.847	408.214	619.476	697.327	870.972	230.115	1549.48	839.264	954.246	390.559	1008.67	234.792	1104.58	612.165	3026.96	218.086	0	0
GO:0003824	catalytic activity	ILMN_1667796	NM_000517.3	HBA2	3040	2.03928	0.68716	10.6356	11.6637	0.516167	0.453609	11.1378	2.85175	0.0481791	0.9997	10.2733	13.3332	10.4069	14.1538	12.0088	15.4076	11.6044	12.7465	11.6427	14.8351	11.2266	15.1122	12.1078	14.6605	10.9547	13.9425	1250.82	13112.8	1723.03	23028.2	2432.78	26095.9	3537.94	33030.1	3077.72	20193.5	4795.01	50805.4	1461.23	11885.3	3630.87	8536.62	0	0
GO:0003824	catalytic activity	ILMN_1853824	NM_002409.4	MGAT3	4248	3.13165	0.701664	9.61676	11.2637	0.245669	0.657251	10.4077	5.04628	0.0030354	0.9997	9.72099	9.04715	9.79314	7.96867	11.1027	7.75507	11.2272	8.09614	10.4337	8.50062	9.33616	7.9898	12.2693	7.53573	11.2856	8.5332	855.696	630.56	1094.86	291.654	657.958	206.828	1470.36	343.982	3435.93	157.377	2619.1	261.541	1847.64	310.035	2794.06	331.752	0	0
GO:0003824	catalytic activity	ILMN_1653687	NM_021808.2	GALNT9	50614	2.17842	0.933817	8.0396	9.16288	0.246057	0.900816	8.58288	2.62959	0.0474426	0.9997	8.10353	8.23981	7.76788	10.102	10.6444	9.49697	8.48126	10.1571	9.14872	10.985	8.24737	10.0011	9.14242	10.0904	8.39757	10.0918	286.418	360.961	249.644	1334.63	299.825	761.274	598.554	1997.36	374.659	838.327	1916.63	960.769	265.025	867.767	395.354	1468.23	0	0
GO:0003824	catalytic activity	ILMN_1740426	NM_016084.3	RASD1	51655	4.05913	0.997615	9.78486	11.806	0.430981	0.899717	10.748	4.27229	0.00542422	0.9997	9.47482	9.35885	9.60276	10.0742	11.944	8.9994	11.344	10.1274	11.6225	12.3218	10.277	11.3403	13.2521	10.8617	10.8676	11.2936	720.739	779.128	953.01	1307.22	1264.6	1897.7	3498.51	5106.87	6795.4	1411.61	4596.19	670.95	1377.69	1942.72	3016.22	1440.35	0	0
GO:0003824	catalytic activity	ILMN_1683279	NM_000287.2	PEX6	5190	2.67416	0.615982	7.84599	9.26508	0.357686	0.501493	8.52606	4.65474	0.00416052	0.9997	7.49982	7.4346	7.82397	7.7619	8.66742	8.91058	9.93329	9.49697	8.88409	9.11696	8.21418	8.17409	9.48714	9.29038	9.35345	9.56905	186.842	199.415	259.675	250.795	292.005	231.307	498.314	538.796	474.487	488.598	481.16	630.273	490.505	612.985	1115.72	916.91	0	0
GO:0003824	catalytic activity	ILMN_2038775	NM_001069.2	TUBB2A	7280	2.37302	0.963808	7.6225	8.86923	0.123789	0.955826	8.22227	2.87667	0.0423789	0.9997	7.56598	7.81421	7.76446	8.96815	8.05331	8.79842	8.4827	8.71618	10.4179	9.09965	7.53706	8.44871	9.13266	8.50529	8.25961	7.78387	195.653	266.347	249.111	596.968	174.251	272.628	1455.53	532.013	372.17	290.722	306.73	578.463	241.81	190.599	395.575	529.487	0	0
GO:0003824	catalytic activity	ILMN_2405156	NM_177526.1	PPAP2C	8612	2.10892	0.535852	7.39678	8.47328	0.429691	0.320161	7.91675	3.75828	0.0269236	0.9997	7.66525	7.34923	6.90119	7.06963	8.56623	7.69338	8.61528	7.4855	8.24657	7.80966	7.62389	7.28538	8.87522	7.9153	8.0631	7.36687	210.556	186.945	124.43	154.646	186.494	141.876	319.983	214.406	315.127	197.43	448.713	249.541	212.325	147.453	435.872	206.035	0	0.0025974
GO:0003824	catalytic activity	ILMN_1741021	NM_003956.3	CH25H	9023	2.8077	1.25362	7.84619	9.33558	0.579239	1.11178	8.55855	2.4856	0.0475289	0.9997	8.04886	8.36967	7.19285	7.13941	8.10581	7.14442	8.31434	7.0141	10.0542	7.637	8.29686	7.11549	10.6927	7.31342	9.51081	7.85676	275.804	396.992	161.617	162.05	311.292	127.41	1129.29	190.346	1105.81	137.378	318.1	159.042	547.53	200.356	350.435	143.835	0	0
GO:0004872	receptor activity	ILMN_1654966	NM_182826.1	SCARA3	51435	2.0272	0.772251	9.42948	10.449	0.414641	0.651494	9.92614	2.70357	0.036178	0.9997	9.41238	9.68828	9.8524	10.6224	10.8938	9.45926	11.3754	10.1765	9.92066	10.1952	9.02365	9.58072	10.0869	9.8612	9.96805	9.97329	692.104	973.837	1142.67	1917.45	527.795	570.614	1036.86	1141.8	710.856	714.598	2274.37	932.346	744.554	801.152	3093.56	1490.15	0	0
GO:0004872	receptor activity	ILMN_1653501	NM_001005914.1	SEMA3B	7869	2.58398	0.456547	7.66364	9.03323	0.406582	0.20767	8.3203	5.42533	0.0169298	0.9997	7.68886	8.62683	7.24503	8.98453	9.03768	8.9038	8.98226	9.1255	9.27964	9.59865	8.05702	9.3217	9.14447	9.21934	8.72211	9.44148	213.93	473.133	168.225	605.175	262.204	477.985	656.048	754.71	375.232	467.447	624.669	627.115	324.913	566.469	570.059	709.648	0	0
GO:0004872	receptor activity	ILMN_1781700	NM_003855.2	IL18R1	8809	2.30343	0.72962	7.97621	9.18	0.551393	0.477819	8.55696	3.13964	0.037131	0.9997	8.60026	8.6752	7.55482	7.65303	8.80697	8.13893	9.05288	7.91869	8.79914	7.7721	7.77356	7.77373	9.95576	7.64258	9.28523	7.973	400.167	489.113	212.332	232.746	210.773	182.571	469.599	209.236	651.259	167.229	532.664	353.707	468.975	216.105	600.36	291.439	0	0
GO:0004872	receptor activity	ILMN_2242900	NM_003856.2	IL1RL1	9173	12.1892	2.10821	7.40789	11.0154	0.0530259	2.10755	9.03332	3.8255	0.0186172	0.9997	7.40034	7.44048	7.46428	7.02752	7.55742	6.96089	11.1739	7.40706	13.1044	8.01446	7.35903	7.53254	12.2071	7.04809	11.0343	7.13167	174.29	200.41	197.918	150.511	151.779	161.409	10543.1	246.219	3271.5	116.595	211.561	139.331	1542.79	126.185	2704.77	193.487	0	0
GO:0005198	structural molecule activity	ILMN_2038775	NM_001069.2	TUBB2A	7280	2.37302	0.963808	7.6225	8.86923	0.123789	0.955826	8.22227	2.87667	0.0423789	0.9997	7.56598	7.81421	7.76446	8.96815	8.05331	8.79842	8.4827	8.71618	10.4179	9.09965	7.53706	8.44871	9.13266	8.50529	8.25961	7.78387	195.653	266.347	249.111	596.968	174.251	272.628	1455.53	532.013	372.17	290.722	306.73	578.463	241.81	190.599	395.575	529.487	0	0
GO:0005215	transporter activity	ILMN_1769388	NM_004004.4	GJB2	2706	2.71794	0.710814	8.07812	9.52064	0.287982	0.649864	8.76977	4.30824	0.00544941	0.9997	8.16205	8.08287	7.7575	8.29107	10.0772	8.42629	8.93601	8.20483	9.95142	8.61891	8.31482	8.68714	9.94015	7.85188	8.69837	8.21596	298.908	322.74	247.655	366.437	314.462	315.734	1057.16	375.706	644.492	189.449	1300.86	439.117	320.383	252.596	550.304	358.316	0	0
GO:0005215	transporter activity	ILMN_1667796	NM_000517.3	HBA2	3040	2.03928	0.68716	10.6356	11.6637	0.516167	0.453609	11.1378	2.85175	0.0481791	0.9997	10.2733	13.3332	10.4069	14.1538	12.0088	15.4076	11.6044	12.7465	11.6427	14.8351	11.2266	15.1122	12.1078	14.6605	10.9547	13.9425	1250.82	13112.8	1723.03	23028.2	2432.78	26095.9	3537.94	33030.1	3077.72	20193.5	4795.01	50805.4	1461.23	11885.3	3630.87	8536.62	0	0
GO:0005215	transporter activity	ILMN_1735156	NM_032034.2	SLC4A11	83959	2.33962	0.980819	9.56437	10.7906	0.363201	0.911094	10.159	2.67602	0.0392184	0.9997	9.85969	9.56678	9.6746	10.0813	11.4401	9.61191	11.5812	11.8344	9.98326	10.9312	9.15883	10.9691	11.3175	11.3114	9.63124	11.0582	938.028	897.553	1002.93	1313.79	577.99	1465.8	1078.98	1918.25	1722.74	1928.82	3273.51	1047.43	593.497	1656.01	3573.68	4636.73	0	0
GO:0005215	transporter activity	ILMN_2364022	NM_004207.2	SLC16A3	9123	2.41766	0.995223	9.95813	11.2317	0.497328	0.862053	10.5758	2.6495	0.0381438	0.9997	10.4214	11.2873	9.43262	9.01181	10.1539	8.96633	10.6322	9.15632	11.9062	9.19272	10.0203	9.33386	12.23	9.13909	11.2365	9.22878	1383.31	2903.04	848.926	618.738	1071.54	482.357	4340.11	569.859	3329.39	440.946	1363.54	655.682	1786.49	490.639	1849.85	723.862	0	0
GO:0005488	binding	ILMN_2234187	NM_001801.2	CDO1	1036	5.14227	0.967195	7.67044	10.0328	0.673091	0.69456	8.77248	4.74861	0.00684051	0.9997	8.34106	9.73352	6.9949	10.5897	10.7297	10.054	9.19547	10.0385	9.64425	9.65744	7.67537	8.62883	10.7727	10.4431	9.82209	10.1944	336.337	1012.08	136.468	1881.95	194.542	305.225	847.98	785.286	1165.23	1068.2	2033.82	1429.21	676.698	925.356	658.589	1352.57	0	0
GO:0005488	binding	ILMN_1753931	NM_001801.2	CDO1	1036	2.88702	0.676983	7.62821	9.15779	0.233161	0.635564	8.35808	4.86354	0.00366582	0.9997	7.8478	8.35235	7.38351	9.00187	9.7648	8.88486	8.47511	8.98058	8.52105	8.51435	7.65332	8.04216	9.76102	9.62011	9.26697	9.14447	238.704	392.424	186.44	612.965	191.216	213.459	389.682	348.36	574.975	609.166	1044.39	618.427	462.902	462.872	393.596	638.817	0	0
GO:0005488	binding	ILMN_1775736	NM_182795.1	NPM2	10361	2.01182	0.542213	8.2186	9.22711	0.0688006	0.537831	8.70827	4.13688	0.0129326	0.9997	8.29072	8.23892	8.15369	8.65044	9.12347	9.16662	9.85178	8.74827	8.88087	10.0614	8.2114	8.82176	9.6969	9.02678	8.58251	9.35446	325.16	360.57	331.712	473.063	291.368	345.38	497.482	1042.95	548.254	408.634	663.902	757.591	296.182	537.024	1053.23	541.802	0	0
GO:0005488	binding	ILMN_1708934	NM_001124.1	ADM	133	-2.35519	0.695055	13.0572	11.8214	0.266352	0.641995	12.424	-3.79443	0.00997727	0.9997	12.8393	10.3316	13.3541	11.6623	11.2142	10.8611	12.632	10.1637	11.2057	11.6594	12.9783	9.99617	12.3093	9.6843	11.7459	10.357	7318.22	1521.7	13182.1	3920.86	7695.84	758.976	2599.15	3198.32	3533.7	633.924	2819.44	2508.41	2579.61	1034.57	7627.22	1475.41	0	0
GO:0005488	binding	ILMN_2139970	NM_000693.1	ALDH1A3	220	5.55378	0.743719	9.43339	11.9069	0.416342	0.616261	10.5982	6.76367	0.000610234	0.9997	9.29722	8.69165	9.10219	9.18691	11.9286	8.74014	11.5529	8.1707	11.1921	9.326	9.90077	7.63309	12.8393	7.96558	12.0214	9.52351	637.643	494.652	673.119	700.691	985.413	169.148	2574.04	625.529	4956.62	203.94	4543.99	555.781	3147.69	596.238	3483.94	349.752	0	0
GO:0005488	binding	ILMN_1807439	NM_000693.2	ALDH1A3	220	3.79731	0.610045	8.72085	10.6458	0.34582	0.502557	9.63538	6.40321	0.000835158	0.9997	8.89132	7.76294	8.32289	8.23126	10.4621	7.68712	10.529	7.60232	10.2373	8.49414	8.94833	7.20786	11.5222	7.30247	10.4786	8.17759	487.47	256.561	376.798	351.507	502.058	135.802	1286.62	342.691	2020.99	136.415	1688.72	248.403	1054.96	246.485	1702.88	226.545	0	0
GO:0005488	binding	ILMN_1809613	NM_019850.1	NGEF	25791	2.58593	0.785589	8.40026	9.77095	0.584511	0.524877	9.05972	3.33438	0.0296331	0.9997	9.02079	6.96987	8.31991	7.11277	9.41806	6.80468	10.2184	6.93904	9.06526	7.20224	7.86009	6.82556	10.2916	6.6654	9.86142	6.80468	530.831	144.667	376.225	159.278	224.939	104.23	565.239	142.042	821.751	92.9176	818.35	122.376	693.179	102.367	1373.43	136.675	0	0.141558
GO:0005488	binding	ILMN_1791280	NM_014365.2	HSPB8	26353	2.29913	0.866123	8.21616	9.41724	0.471454	0.726568	8.79623	2.83358	0.0307363	0.9997	8.57255	9.78382	7.68158	9.53777	8.78441	9.06894	8.71409	9.60598	10.3742	9.87163	8.39434	10.5375	9.94526	9.57519	9.2683	9.217	391.94	1049.18	233.868	888.209	332.055	1088.61	1416.65	915.401	646.698	592.806	524.445	703.486	463.443	486.817	469.12	999.124	0	0
GO:0005488	binding	ILMN_2377199	NM_014031.3	SLC27A6	28965	2.54005	0.749577	9.17727	10.5221	0.476605	0.578544	9.82671	3.56061	0.0156476	0.9997	8.82502	8.41124	8.9872	9.17602	9.71335	7.6128	11.3481	7.55436	10.5029	9.7549	9.71958	8.16685	10.4907	8.96134	10.5555	9.5657	465.847	408.214	619.476	697.327	870.972	230.115	1549.48	839.264	954.246	390.559	1008.67	234.792	1104.58	612.165	3026.96	218.086	0	0
GO:0005488	binding	ILMN_1667796	NM_000517.3	HBA2	3040	2.03928	0.68716	10.6356	11.6637	0.516167	0.453609	11.1378	2.85175	0.0481791	0.9997	10.2733	13.3332	10.4069	14.1538	12.0088	15.4076	11.6044	12.7465	11.6427	14.8351	11.2266	15.1122	12.1078	14.6605	10.9547	13.9425	1250.82	13112.8	1723.03	23028.2	2432.78	26095.9	3537.94	33030.1	3077.72	20193.5	4795.01	50805.4	1461.23	11885.3	3630.87	8536.62	0	0
GO:0005488	binding	ILMN_1753584	NM_002273.2	KRT8	3856	2.17591	0.493818	11.6429	12.7645	0.103072	0.482942	12.1908	5.00663	0.00520116	0.9997	11.755	11.6559	11.5522	11.8514	12.7846	11.9319	12.096	12.4708	13.0707	12.2457	11.6215	12.6595	13.3439	12.1488	12.5273	12.0324	3453.7	3711.95	3782.8	4443.28	3200.33	4674.42	10287.8	4840.28	7260.55	3433.12	7979.04	5142.07	4426.15	3184.16	5234.89	7080.93	0	0
GO:0005488	binding	ILMN_1685608	NM_002523.1	NPTX2	4885	2.01152	0.401863	7.17074	8.17902	0.163241	0.367214	7.6583	5.3251	0.00197698	0.9997	7.2104	7.31918	6.99132	7.13984	8.10202	7.0773	7.74034	7.01364	8.65983	7.03678	7.31049	6.85149	8.43015	7.03531	7.96275	6.93515	153.315	182.567	135.956	162.069	146.139	105.996	428.64	126.302	238.177	115.862	317.277	151.803	199.681	111.258	232.343	143.794	0.0168831	0.0038961
GO:0005488	binding	ILMN_1653687	NM_021808.2	GALNT9	50614	2.17842	0.933817	8.0396	9.16288	0.246057	0.900816	8.58288	2.62959	0.0474426	0.9997	8.10353	8.23981	7.76788	10.102	10.6444	9.49697	8.48126	10.1571	9.14872	10.985	8.24737	10.0011	9.14242	10.0904	8.39757	10.0918	286.418	360.961	249.644	1334.63	299.825	761.274	598.554	1997.36	374.659	838.327	1916.63	960.769	265.025	867.767	395.354	1468.23	0	0
GO:0005488	binding	ILMN_1740426	NM_016084.3	RASD1	51655	4.05913	0.997615	9.78486	11.806	0.430981	0.899717	10.748	4.27229	0.00542422	0.9997	9.47482	9.35885	9.60276	10.0742	11.944	8.9994	11.344	10.1274	11.6225	12.3218	10.277	11.3403	13.2521	10.8617	10.8676	11.2936	720.739	779.128	953.01	1307.22	1264.6	1897.7	3498.51	5106.87	6795.4	1411.61	4596.19	670.95	1377.69	1942.72	3016.22	1440.35	0	0
GO:0005488	binding	ILMN_1683279	NM_000287.2	PEX6	5190	2.67416	0.615982	7.84599	9.26508	0.357686	0.501493	8.52606	4.65474	0.00416052	0.9997	7.49982	7.4346	7.82397	7.7619	8.66742	8.91058	9.93329	9.49697	8.88409	9.11696	8.21418	8.17409	9.48714	9.29038	9.35345	9.56905	186.842	199.415	259.675	250.795	292.005	231.307	498.314	538.796	474.487	488.598	481.16	630.273	490.505	612.985	1115.72	916.91	0	0
GO:0005488	binding	ILMN_2197365	NM_002923.1	RGS2	5997	2.07971	0.891231	9.47479	10.5312	0.276383	0.847293	9.98903	2.56935	0.0481346	0.9997	9.64395	11.84	9.15585	10.9292	10.9864	10.9981	9.84498	11.4853	11.8033	11.9687	9.62457	12.1327	9.88139	10.8471	10.1399	10.7687	809.853	4193.97	698.777	2376.24	811.267	3303.79	4018.4	3970.87	620.528	1399.94	2422.47	2746.83	838.453	1367.96	1049.31	3643.01	0	0
GO:0005488	binding	ILMN_2114720	NM_003064.2	SLPI	6590	3.41796	0.631497	8.82658	10.5997	0.52527	0.350542	9.6726	5.19391	0.0127636	0.9997	8.67135	8.44008	8.39642	9.28679	10.7536	8.26047	10.8969	7.22713	10.8295	7.7303	9.41197	7.65069	10.4772	8.77751	10.0414	7.78333	421.507	416.611	399.101	752.858	694.024	170.711	1959.02	203.16	943.982	346.731	2069.69	390.006	781.737	190.521	2238.31	167.409	0	0
GO:0005488	binding	ILMN_2038775	NM_001069.2	TUBB2A	7280	2.37302	0.963808	7.6225	8.86923	0.123789	0.955826	8.22227	2.87667	0.0423789	0.9997	7.56598	7.81421	7.76446	8.96815	8.05331	8.79842	8.4827	8.71618	10.4179	9.09965	7.53706	8.44871	9.13266	8.50529	8.25961	7.78387	195.653	266.347	249.111	596.968	174.251	272.628	1455.53	532.013	372.17	290.722	306.73	578.463	241.81	190.599	395.575	529.487	0	0
GO:0005488	binding	ILMN_1735156	NM_032034.2	SLC4A11	83959	2.33962	0.980819	9.56437	10.7906	0.363201	0.911094	10.159	2.67602	0.0392184	0.9997	9.85969	9.56678	9.6746	10.0813	11.4401	9.61191	11.5812	11.8344	9.98326	10.9312	9.15883	10.9691	11.3175	11.3114	9.63124	11.0582	938.028	897.553	1002.93	1313.79	577.99	1465.8	1078.98	1918.25	1722.74	1928.82	3273.51	1047.43	593.497	1656.01	3573.68	4636.73	0	0
GO:0005488	binding	ILMN_2149226	NM_001753.3	CAV1	857	2.01152	0.528822	13.4463	14.4546	0.249958	0.466019	13.9413	3.97751	0.00730971	0.9997	13.6022	13.9692	13.5787	14.3316	15.1189	14.6293	14.5238	14.2946	14.0533	14.2506	13.158	14.1512	14.6096	14.5898	13.9672	14.3693	12167	20843.9	15746.5	25700.7	8690.54	13176.4	20572.6	21441.6	15804.5	19293.3	37643.7	30560.3	11420.1	16378.6	29979.2	23481.6	0	0
GO:0005488	binding	ILMN_1786720	NM_006017.1	PROM1	8842	3.10556	1.01911	7.66309	9.29795	0.548042	0.859203	8.44103	3.28444	0.0172801	0.9997	7.1277	7.75492	7.63862	12.2034	8.31307	11.9153	10.0602	11.2401	9.14138	9.69842	8.22296	11.6205	10.2955	12.3282	8.67962	10.2281	145.298	255.167	226.652	5626.62	294.796	2278.03	595.047	807.67	824.249	3903.39	370.856	5087.6	316.068	949.698	1219.75	3081.27	0.0376623	0
GO:0005488	binding	ILMN_1741021	NM_003956.3	CH25H	9023	2.8077	1.25362	7.84619	9.33558	0.579239	1.11178	8.55855	2.4856	0.0475289	0.9997	8.04886	8.36967	7.19285	7.13941	8.10581	7.14442	8.31434	7.0141	10.0542	7.637	8.29686	7.11549	10.6927	7.31342	9.51081	7.85676	275.804	396.992	161.617	162.05	311.292	127.41	1129.29	190.346	1105.81	137.378	318.1	159.042	547.53	200.356	350.435	143.835	0	0
GO:0005488	binding	ILMN_2242900	NM_003856.2	IL1RL1	9173	12.1892	2.10821	7.40789	11.0154	0.0530259	2.10755	9.03332	3.8255	0.0186172	0.9997	7.40034	7.44048	7.46428	7.02752	7.55742	6.96089	11.1739	7.40706	13.1044	8.01446	7.35903	7.53254	12.2071	7.04809	11.0343	7.13167	174.29	200.41	197.918	150.511	151.779	161.409	10543.1	246.219	3271.5	116.595	211.561	139.331	1542.79	126.185	2704.77	193.487	0	0
GO:0005488	binding	ILMN_1701220	NM_004764.3	PIWIL1	9271	-2.8064	0.723511	9.27015	7.78143	0.535259	0.486791	8.49323	-3.93828	0.0170939	0.9997	8.6752	7.17354	9.42261	8.03976	8.55122	8.11667	7.45243	7.07395	7.97762	7.39526	9.71264	7.03815	7.40961	6.96047	7.51626	7.33511	422.248	164.344	842.879	307.466	867.562	120.757	262.422	161.444	137.461	110.872	443.858	348.465	151.2	144.053	186.786	149.954	0	0.0207792
GO:0005488	binding	ILMN_1785404	NM_005130.3	FGFBP1	9982	4.52956	0.957383	7.1582	9.33758	0.528463	0.798316	8.17559	4.64061	0.00387035	0.9997	6.58922	7.44719	7.25173	7.92949	9.96973	8.23242	8.81523	8.32565	8.90171	8.04922	7.63366	8.11132	10.4044	7.24418	8.59682	7.73588	102.858	201.255	169.037	282.68	187.927	222.798	504.378	251.796	887.62	131.704	1211.76	381.927	298.603	184.74	502.346	390.834	0.748052	0
GO:0016209	antioxidant activity	ILMN_1667796	NM_000517.3	HBA2	3040	2.03928	0.68716	10.6356	11.6637	0.516167	0.453609	11.1378	2.85175	0.0481791	0.9997	10.2733	13.3332	10.4069	14.1538	12.0088	15.4076	11.6044	12.7465	11.6427	14.8351	11.2266	15.1122	12.1078	14.6605	10.9547	13.9425	1250.82	13112.8	1723.03	23028.2	2432.78	26095.9	3537.94	33030.1	3077.72	20193.5	4795.01	50805.4	1461.23	11885.3	3630.87	8536.62	0	0
GO:0030234	enzyme regulator activity	ILMN_1809613	NM_019850.1	NGEF	25791	2.58593	0.785589	8.40026	9.77095	0.584511	0.524877	9.05972	3.33438	0.0296331	0.9997	9.02079	6.96987	8.31991	7.11277	9.41806	6.80468	10.2184	6.93904	9.06526	7.20224	7.86009	6.82556	10.2916	6.6654	9.86142	6.80468	530.831	144.667	376.225	159.278	224.939	104.23	565.239	142.042	821.751	92.9176	818.35	122.376	693.179	102.367	1373.43	136.675	0	0.141558
GO:0030234	enzyme regulator activity	ILMN_1726250	NM_015692.2	CPAMD8	27151	2.99402	1.19145	7.70474	9.28682	0.490349	1.08587	8.45887	2.81453	0.0315183	0.9997	7.54942	7.43392	7.31086	8.30797	10.6673	7.73167	9.71194	7.75297	8.32075	8.22113	8.25393	7.67681	9.68697	7.59227	8.04717	7.77961	193.615	199.31	176.456	370.935	302.003	173.148	337.273	284.732	544.567	162.517	1946.81	256.818	210.423	190.13	950.324	255.28	0	0
GO:0030234	enzyme regulator activity	ILMN_2197365	NM_002923.1	RGS2	5997	2.07971	0.891231	9.47479	10.5312	0.276383	0.847293	9.98903	2.56935	0.0481346	0.9997	9.64395	11.84	9.15585	10.9292	10.9864	10.9981	9.84498	11.4853	11.8033	11.9687	9.62457	12.1327	9.88139	10.8471	10.1399	10.7687	809.853	4193.97	698.777	2376.24	811.267	3303.79	4018.4	3970.87	620.528	1399.94	2422.47	2746.83	838.453	1367.96	1049.31	3643.01	0	0
GO:0030234	enzyme regulator activity	ILMN_2114720	NM_003064.2	SLPI	6590	3.41796	0.631497	8.82658	10.5997	0.52527	0.350542	9.6726	5.19391	0.0127636	0.9997	8.67135	8.44008	8.39642	9.28679	10.7536	8.26047	10.8969	7.22713	10.8295	7.7303	9.41197	7.65069	10.4772	8.77751	10.0414	7.78333	421.507	416.611	399.101	752.858	694.024	170.711	1959.02	203.16	943.982	346.731	2069.69	390.006	781.737	190.521	2238.31	167.409	0	0
GO:0030234	enzyme regulator activity	ILMN_1688953	NM_032900.4	ARHGAP19	84986	-2.24128	0.376304	10.4789	9.31453	0.128169	0.353804	9.87955	-6.66566	0.000833246	0.9997	10.3354	9.34231	10.5822	9.07691	9.55898	8.8074	8.93763	8.79949	9.46127	9.00073	10.5189	8.77984	8.93504	8.76315	9.67971	9.09169	1309.51	769.592	1931.37	647.643	1497.21	335.834	750.604	494.035	327.049	343.666	906.054	582.995	619.474	447.249	551.297	561.273	0	0
GO:0030234	enzyme regulator activity	ILMN_2149226	NM_001753.3	CAV1	857	2.01152	0.528822	13.4463	14.4546	0.249958	0.466019	13.9413	3.97751	0.00730971	0.9997	13.6022	13.9692	13.5787	14.3316	15.1189	14.6293	14.5238	14.2946	14.0533	14.2506	13.158	14.1512	14.6096	14.5898	13.9672	14.3693	12167	20843.9	15746.5	25700.7	8690.54	13176.4	20572.6	21441.6	15804.5	19293.3	37643.7	30560.3	11420.1	16378.6	29979.2	23481.6	0	0
GO:0060089	molecular transducer activity	ILMN_1751885	NM_001079859.1	GPR64	10149	2.10558	0.60785	8.09661	9.17083	0.416874	0.442377	8.61699	3.4479	0.0210912	0.9997	8.39555	8.49754	7.6204	8.25914	9.79467	7.75973	8.77581	8.15963	8.78804	8.57987	8.27388	8.02224	9.04881	8.06103	9.4468	8.69749	348.886	434.261	223.618	358.691	306.588	210.917	465.917	364.762	351.599	216.883	1067.01	262.306	524.301	345.107	489.726	347.16	0	0
GO:0060089	molecular transducer activity	ILMN_2349071	NM_005756.2	GPR64	10149	2.41712	0.800624	8.73157	10.0049	0.53466	0.595933	9.34656	3.12221	0.0279215	0.9997	9.13515	9.15364	8.12518	8.98034	10.7747	8.23892	9.37574	8.68286	9.56329	9.13147	8.9344	8.60185	9.84559	8.5594	10.465	9.61492	572.083	678.03	325.013	603.153	495.612	300.507	800.116	544.647	607.986	300.672	2104.14	383.613	1045.59	630.336	754.152	516.84	0	0
GO:0060089	molecular transducer activity	ILMN_1781700	NM_003855.2	IL18R1	8809	2.30343	0.72962	7.97621	9.18	0.551393	0.477819	8.55696	3.13964	0.037131	0.9997	8.60026	8.6752	7.55482	7.65303	8.80697	8.13893	9.05288	7.91869	8.79914	7.7721	7.77356	7.77373	9.95576	7.64258	9.28523	7.973	400.167	489.113	212.332	232.746	210.773	182.571	469.599	209.236	651.259	167.229	532.664	353.707	468.975	216.105	600.36	291.439	0	0
[truncated: 43 more columns]

## Sheet: DAVID_Result
Annotation Cluster 1	Enrichment Score: 1.7019027135488687
Category	Term	Count	%	PValue	Genes	List Total	Pop Hits	Pop Total	Fold Enrichment	Bonferroni	Benjamini	FDR
SP_PIR_KEYWORDS	membrane	25	54.3478	0.000863721	CAV1, TSPAN1, GPR64, PEX6, CTXN1, FNDC4, CH25H, FGFBP1, IL18R1, NGEF, IL1RL1, PPAP2C, MYADM, GJB2, SLC16A3, PROM1, MGAT3, SLC4A11, TMEM163, CPAMD8, SLC27A6, TM4SF1, SCARA3, GALNT9, RASD1	43	6256	19235	1.78759	0.103933	0.103933	0.99709
UP_SEQ_FEATURE	transmembrane region	20	43.4783	0.0047111	IL18R1, CAV1, TSPAN1, IL1RL1, PPAP2C, GPR64, MYADM, CTXN1, GJB2, SLC16A3, PROM1, FNDC4, MGAT3, SLC4A11, TMEM163, CH25H, SLC27A6, TM4SF1, SCARA3, GALNT9	43	4911	19113	1.81017	0.476357	0.476357	5.39935
SP_PIR_KEYWORDS	transmembrane	20	43.4783	0.00506829	IL18R1, CAV1, TSPAN1, IL1RL1, PPAP2C, GPR64, MYADM, CTXN1, GJB2, SLC16A3, PROM1, FNDC4, MGAT3, SLC4A11, TMEM163, CH25H, SLC27A6, TM4SF1, SCARA3, GALNT9	43	4973	19235	1.79902	0.4755	0.193542	5.72241
UP_SEQ_FEATURE	topological domain:Cytoplasmic	14	30.4348	0.0251978	IL18R1, CAV1, TSPAN1, IL1RL1, GPR64, GJB2, SLC16A3, PROM1, FNDC4, MGAT3, SLC4A11, TM4SF1, SCARA3, GALNT9	43	3374	19113	1.84435	0.969692	0.825907	25.9163
UP_SEQ_FEATURE	glycosylation site:N-linked (GlcNAc...)	16	34.7826	0.0253842	IL18R1, TSPAN1, IL1RL1, PPAP2C, GPR64, PROM1, FNDC4, MGAT3, SLC4A11, CPAMD8, NPTX2, CH25H, SEMA3B, TM4SF1, SCARA3, GALNT9	43	4129	19113	1.72241	0.970476	0.690928	26.0827
UP_SEQ_FEATURE	topological domain:Extracellular	11	23.913	0.0662991	SLC16A3, PROM1, FNDC4, IL18R1, TSPAN1, SLC4A11, IL1RL1, GPR64, TM4SF1, SCARA3, GJB2	43	2719	19113	1.79822	0.999917	0.847351	55.3504
GOTERM_CC_FAT	GO:0016021~integral to membrane	20	43.4783	0.145112	IL18R1, CAV1, TSPAN1, IL1RL1, PPAP2C, GPR64, MYADM, CTXN1, GJB2, SLC16A3, PROM1, FNDC4, MGAT3, SLC4A11, TMEM163, CH25H, SLC27A6, TM4SF1, SCARA3, GALNT9	38	5297	12782	1.27003	1	0.987103	83.0407
GOTERM_CC_FAT	GO:0031224~intrinsic to membrane	20	43.4783	0.19111	IL18R1, CAV1, TSPAN1, IL1RL1, PPAP2C, GPR64, MYADM, CTXN1, GJB2, SLC16A3, PROM1, FNDC4, MGAT3, SLC4A11, TMEM163, CH25H, SLC27A6, TM4SF1, SCARA3, GALNT9	38	5485	12782	1.2265	1	0.965375	90.9307
Annotation Cluster 2	Enrichment Score: 1.5526100299094838
Category	Term	Count	%	PValue	Genes	List Total	Pop Hits	Pop Total	Fold Enrichment	Bonferroni	Benjamini	FDR
GOTERM_BP_FAT	GO:0048609~reproductive process in a multicellular organism	6	13.0435	0.00293086	CAV1, RGS2, NPM2, GPR64, PIWIL1, CDO1	29	487	13528	5.74722	0.790796	0.790796	4.17507
GOTERM_BP_FAT	GO:0032504~multicellular organism reproduction	6	13.0435	0.00293086	CAV1, RGS2, NPM2, GPR64, PIWIL1, CDO1	29	487	13528	5.74722	0.790796	0.790796	4.17507
GOTERM_BP_FAT	GO:0007276~gamete generation	4	8.69565	0.0471952	RGS2, NPM2, GPR64, PIWIL1	29	395	13528	4.72388	1	0.974806	50.4628
GOTERM_BP_FAT	GO:0019953~sexual reproduction	4	8.69565	0.0675949	RGS2, NPM2, GPR64, PIWIL1	29	458	13528	4.07409	1	0.984154	63.8288
GOTERM_BP_FAT	GO:0007283~spermatogenesis	3	6.52174	0.132822	RGS2, GPR64, PIWIL1	29	308	13528	4.54366	1	0.993679	87.3896
GOTERM_BP_FAT	GO:0048232~male gamete generation	3	6.52174	0.132822	RGS2, GPR64, PIWIL1	29	308	13528	4.54366	1	0.993679	87.3896
Annotation Cluster 3	Enrichment Score: 1.1416024650386511
Category	Term	Count	%	PValue	Genes	List Total	Pop Hits	Pop Total	Fold Enrichment	Bonferroni	Benjamini	FDR
GOTERM_BP_FAT	GO:0051384~response to glucocorticoid stimulus	3	6.52174	0.0112587	CAV1, ADM, CDO1	29	78	13528	17.9416	0.997606	0.951075	15.1694
GOTERM_BP_FAT	GO:0031960~response to corticosteroid stimulus	3	6.52174	0.0132659	CAV1, ADM, CDO1	29	85	13528	16.4641	0.99919	0.906769	17.6375
GOTERM_BP_FAT	GO:0048545~response to steroid hormone stimulus	3	6.52174	0.0595223	CAV1, ADM, CDO1	29	192	13528	7.28879	1	0.983237	59.0023
GOTERM_BP_FAT	GO:0009725~response to hormone stimulus	3	6.52174	0.175456	CAV1, ADM, CDO1	29	367	13528	3.81321	1	0.997639	93.9382
GOTERM_BP_FAT	GO:0009719~response to endogenous stimulus	3	6.52174	0.204018	CAV1, ADM, CDO1	29	405	13528	3.45543	1	0.997714	96.368
GOTERM_BP_FAT	GO:0010033~response to organic substance	3	6.52174	0.444269	CAV1, ADM, CDO1	29	721	13528	1.94098	1	0.999959	99.9804
Annotation Cluster 4	Enrichment Score: 1.0171800837059897
Category	Term	Count	%	PValue	Genes	List Total	Pop Hits	Pop Total	Fold Enrichment	Bonferroni	Benjamini	FDR
GOTERM_BP_FAT	GO:0007267~cell-cell signaling	5	10.8696	0.0336844	ADM, NPTX2, SEMA3B, FGFBP1, GJB2	29	600	13528	3.88736	1	0.974077	39.217
SP_PIR_KEYWORDS	signal	13	28.2609	0.0411158	IL18R1, IL1RL1, GPR64, PEBP4, PROM1, NBL1, FNDC4, ADM, CPAMD8, NPTX2, SLPI, SEMA3B, FGFBP1	43	3250	19235	1.7893	0.995166	0.588803	38.5473
UP_SEQ_FEATURE	signal peptide	13	28.2609	0.0429174	IL18R1, IL1RL1, GPR64, PEBP4, PROM1, NBL1, FNDC4, ADM, CPAMD8, NPTX2, SLPI, SEMA3B, FGFBP1	43	3250	19113	1.77795	0.997545	0.777403	40.2859
SP_PIR_KEYWORDS	Secreted	8	17.3913	0.0712106	NBL1, ADM, IL1RL1, NPTX2, CPAMD8, SLPI, SEMA3B, FGFBP1	43	1689	19235	2.11877	0.999916	0.690482	57.5445
GOTERM_CC_FAT	GO:0005576~extracellular region	9	19.5652	0.21681	PROM1, NBL1, ADM, IL1RL1, NPTX2, CPAMD8, SLPI, SEMA3B, FGFBP1	38	2010	12782	1.50613	1	0.966317	93.7066
UP_SEQ_FEATURE	disulfide bond	9	19.5652	0.27327	NBL1, IL18R1, ADM, IL1RL1, NPTX2, SLPI, SEMA3B, GALNT9, FGFBP1	43	2819	19113	1.41908	1	0.999317	97.6528
SP_PIR_KEYWORDS	disulfide bond	9	19.5652	0.30231	NBL1, IL18R1, ADM, IL1RL1, NPTX2, SLPI, SEMA3B, GALNT9, FGFBP1	43	2924	19235	1.37686	1	0.970304	98.462
Annotation Cluster 5	Enrichment Score: 1.0113121872335233
Category	Term	Count	%	PValue	Genes	List Total	Pop Hits	Pop Total	Fold Enrichment	Bonferroni	Benjamini	FDR
SP_PIR_KEYWORDS	cell membrane	11	23.913	0.0175131	SLC16A3, PROM1, CAV1, SLC4A11, IL1RL1, CPAMD8, GPR64, SLC27A6, RASD1, FGFBP1, GJB2	43	2194	19235	2.24274	0.893953	0.429344	18.5271
GOTERM_CC_FAT	GO:0005886~plasma membrane	15	32.6087	0.176165	NGEF, IL18R1, CAV1, IL1RL1, PPAP2C, GPR64, GJB2, SLC16A3, PROM1, SLC4A11, KRT8, SLC27A6, TM4SF1, FGFBP1, RASD1	38	3777	12782	1.33586	1	0.986459	88.8428
GOTERM_CC_FAT	GO:0044459~plasma membrane part	9	19.5652	0.299765	SLC16A3, PROM1, CAV1, SLC4A11, IL1RL1, GPR64, TM4SF1, RASD1, GJB2	38	2203	12782	1.37418	1	0.962974	98.2274
Annotation Cluster 6	Enrichment Score: 0.793136280237186
Category	Term	Count	%	PValue	Genes	List Total	Pop Hits	Pop Total	Fold Enrichment	Bonferroni	Benjamini	FDR
SP_PIR_KEYWORDS	transmembrane protein	5	10.8696	0.0506596	PROM1, CAV1, MGAT3, TM4SF1, GJB2	43	642	19235	3.48384	0.998643	0.610623	45.2781
GOTERM_CC_FAT	GO:0016324~apical plasma membrane	3	6.52174	0.0564884	PROM1, CAV1, GPR64	38	133	12782	7.58726	0.998426	0.998426	48.214
GOTERM_CC_FAT	GO:0045177~apical part of cell	3	6.52174	0.0944741	PROM1, CAV1, GPR64	38	179	12782	5.63746	0.999984	0.995945	67.4731
GOTERM_CC_FAT	GO:0044459~plasma membrane part	9	19.5652	0.299765	SLC16A3, PROM1, CAV1, SLC4A11, IL1RL1, GPR64, TM4SF1, RASD1, GJB2	38	2203	12782	1.37418	1	0.962974	98.2274
GOTERM_CC_FAT	GO:0005887~integral to plasma membrane	5	10.8696	0.454854	SLC16A3, PROM1, CAV1, GPR64, TM4SF1	38	1188	12782	1.41569	1	0.988775	99.8957
GOTERM_CC_FAT	GO:0031226~intrinsic to plasma membrane	5	10.8696	0.472712	SLC16A3, PROM1, CAV1, GPR64, TM4SF1	38	1215	12782	1.38423	1	0.988205	99.9285
Annotation Cluster 7	Enrichment Score: 0.7029211604644304
Category	Term	Count	%	PValue	Genes	List Total	Pop Hits	Pop Total	Fold Enrichment	Bonferroni	Benjamini	FDR
SP_PIR_KEYWORDS	golgi apparatus	4	8.69565	0.13643	CAV1, MGAT3, SCARA3, GALNT9	43	588	19235	3.04303	1	0.844769	81.751
SP_PIR_KEYWORDS	Signal-anchor	3	6.52174	0.234185	MGAT3, SCARA3, GALNT9	43	421	19235	3.18759	1	0.954064	95.4692
GOTERM_CC_FAT	GO:0005794~Golgi apparatus	5	10.8696	0.24365	CAV1, MGAT3, SCARA3, GALNT9, GJB2	38	872	12782	1.92872	1	0.954937	95.7588
Annotation Cluster 8	Enrichment Score: 0.6974361551531888
Category	Term	Count	%	PValue	Genes	List Total	Pop Hits	Pop Total	Fold Enrichment	Bonferroni	Benjamini	FDR
GOTERM_BP_FAT	GO:0030003~cellular cation homeostasis	3	6.52174	0.0965242	CAV1, SLC4A11, ADM	29	254	13528	5.50964	1	0.988986	77.1189
GOTERM_BP_FAT	GO:0055080~cation homeostasis	3	6.52174	0.117658	CAV1, SLC4A11, ADM	29	286	13528	4.89318	1	0.991482	83.7776
GOTERM_BP_FAT	GO:0006873~cellular ion homeostasis	3	6.52174	0.180665	CAV1, SLC4A11, ADM	29	374	13528	3.74184	1	0.997262	94.4714
GOTERM_BP_FAT	GO:0055082~cellular chemical homeostasis	3	6.52174	0.185151	CAV1, SLC4A11, ADM	29	380	13528	3.68276	1	0.996798	94.8953
GOTERM_BP_FAT	GO:0050801~ion homeostasis	3	6.52174	0.20706	CAV1, SLC4A11, ADM	29	409	13528	3.42163	1	0.997229	96.5645
GOTERM_BP_FAT	GO:0019725~cellular homeostasis	3	6.52174	0.250894	CAV1, SLC4A11, ADM	29	466	13528	3.00311	1	0.998762	98.4964
GOTERM_BP_FAT	GO:0048878~chemical homeostasis	3	6.52174	0.286594	CAV1, SLC4A11, ADM	29	512	13528	2.7333	1	0.999253	99.2604
GOTERM_BP_FAT	GO:0042592~homeostatic process	3	6.52174	0.465586	CAV1, SLC4A11, ADM	29	751	13528	1.86345	1	0.999946	99.9889
Annotation Cluster 9	Enrichment Score: 0.683789873898501
Category	Term	Count	%	PValue	Genes	List Total	Pop Hits	Pop Total	Fold Enrichment	Bonferroni	Benjamini	FDR
SMART	SM00409:IG	3	6.52174	0.113133	IL18R1, IL1RL1, SEMA3B	17	330	9079	4.85508	0.919642	0.919642	60.4272
INTERPRO	IPR013106:Immunoglobulin V-set	3	6.52174	0.115111	IL18R1, IL1RL1, SEMA3B	40	249	16659	5.01777	0.999998	0.999998	74.7671
INTERPRO	IPR003599:Immunoglobulin subtype	3	6.52174	0.180442	IL18R1, IL1RL1, SEMA3B	40	330	16659	3.78614	1	0.999978	89.3609
SP_PIR_KEYWORDS	Immunoglobulin domain	3	6.52174	0.274001	IL18R1, IL1RL1, SEMA3B	43	470	19235	2.85527	1	0.966253	97.5607
INTERPRO	IPR007110:Immunoglobulin-like	3	6.52174	0.328552	IL18R1, IL1RL1, SEMA3B	40	501	16659	2.49386	1	0.999999	98.8724
INTERPRO	IPR013783:Immunoglobulin-like fold	3	6.52174	0.37313	IL18R1, IL1RL1, SEMA3B	40	553	16659	2.25936	1	0.999997	99.4797
Annotation Cluster 10	Enrichment Score: 0.47802979656339045
Category	Term	Count	%	PValue	Genes	List Total	Pop Hits	Pop Total	Fold Enrichment	Bonferroni	Benjamini	FDR
GOTERM_CC_FAT	GO:0005576~extracellular region	9	19.5652	0.21681	PROM1, NBL1, ADM, IL1RL1, NPTX2, CPAMD8, SLPI, SEMA3B, FGFBP1	38	2010	12782	1.50613	1	0.966317	93.7066
GOTERM_CC_FAT	GO:0005615~extracellular space	4	8.69565	0.318459	PROM1, ADM, CPAMD8, FGFBP1	38	685	12782	1.9642	1	0.962132	98.695
GOTERM_CC_FAT	GO:0044421~extracellular region part	4	8.69565	0.533062	PROM1, ADM, CPAMD8, FGFBP1	38	960	12782	1.40154	1	0.993074	99.9819
Annotation Cluster 11	Enrichment Score: 0.4641346109284537
Category	Term	Count	%	PValue	Genes	List Total	Pop Hits	Pop Total	Fold Enrichment	Bonferroni	Benjamini	FDR
GOTERM_BP_FAT	GO:0006461~protein complex assembly	3	6.52174	0.281158	CAV1, TUBB2A, NPM2	29	505	13528	2.77118	1	0.999345	99.1741
GOTERM_BP_FAT	GO:0070271~protein complex biogenesis	3	6.52174	0.281158	CAV1, TUBB2A, NPM2	29	505	13528	2.77118	1	0.999345	99.1741
GOTERM_BP_FAT	GO:0065003~macromolecular complex assembly	3	6.52174	0.403393	CAV1, TUBB2A, NPM2	29	665	13528	2.10443	1	0.999946	99.9449
GOTERM_BP_FAT	GO:0043933~macromolecular complex subunit organization	3	6.52174	0.436347	CAV1, TUBB2A, NPM2	29	710	13528	1.97105	1	0.999973	99.9759
Annotation Cluster 12	Enrichment Score: 0.32512595828077756
Category	Term	Count	%	PValue	Genes	List Total	Pop Hits	Pop Total	Fold Enrichment	Bonferroni	Benjamini	FDR
GOTERM_CC_FAT	GO:0005625~soluble fraction	3	6.52174	0.229215	CAV1, ADM, RASD1	38	313	12782	3.22398	1	0.959681	94.7469
GOTERM_CC_FAT	GO:0000267~cell fraction	4	8.69565	0.617458	SLC16A3, CAV1, ADM, RASD1	38	1083	12782	1.24236	1	0.99733	99.9981
GOTERM_BP_FAT	GO:0007242~intracellular signaling cascade	3	6.52174	0.747777	CAV1, ADM, RASD1	29	1256	13528	1.11421	1	1	100
Annotation Cluster 13	Enrichment Score: 0.31177846885405985
Category	Term	Count	%	PValue	Genes	List Total	Pop Hits	Pop Total	Fold Enrichment	Bonferroni	Benjamini	FDR
SP_PIR_KEYWORDS	iron	3	6.52174	0.1282	CH25H, HBA2, CDO1	43	285	19235	4.70869	1	0.855717	79.6291
GOTERM_MF_FAT	GO:0005506~iron ion binding	3	6.52174	0.150179	CH25H, HBA2, CDO1	30	308	12983	4.21526	1	0.999932	84.469
GOTERM_CC_FAT	GO:0005829~cytosol	7	15.2174	0.181731	NGEF, CAV1, PPAP2C, CH25H, PEX6, HBA2, CDO1	38	1330	12782	1.77036	1	0.975533	89.6668
GOTERM_MF_FAT	GO:0046914~transition metal ion binding	4	8.69565	0.964474	CH25H, HBA2, CDO1, GALNT9	30	2785	12983	0.621568	1	1	100
SP_PIR_KEYWORDS	metal-binding	4	8.69565	0.967642	NPTX2, CH25H, HBA2, CDO1	43	2972	19235	0.602053	1	1	100
GOTERM_MF_FAT	GO:0046872~metal ion binding	5	10.8696	0.993075	NPTX2, CH25H, HBA2, CDO1, GALNT9	30	4140	12983	0.522665	1	1	100
GOTERM_MF_FAT	GO:0043169~cation binding	5	10.8696	0.993673	NPTX2, CH25H, HBA2, CDO1, GALNT9	30	4179	12983	0.517787	1	1	100
GOTERM_MF_FAT	GO:0043167~ion binding	5	10.8696	0.994528	NPTX2, CH25H, HBA2, CDO1, GALNT9	30	4241	12983	0.510218	1	1	100
Annotation Cluster 14	Enrichment Score: 0.13110391674175662
Category	Term	Count	%	PValue	Genes	List Total	Pop Hits	Pop Total	Fold Enrichment	Bonferroni	Benjamini	FDR
GOTERM_CC_FAT	GO:0043232~intracellular non-membrane-bounded organelle	8	17.3913	0.647939	PROM1, C19ORF33, TUBB2A, IL1RL1, NPM2, KRT8, PIWIL1, HBA2	38	2596	12782	1.03657	1	0.997755	99.9993
GOTERM_CC_FAT	GO:0043228~non-membrane-bounded organelle	8	17.3913	0.647939	PROM1, C19ORF33, TUBB2A, IL1RL1, NPM2, KRT8, PIWIL1, HBA2	38	2596	12782	1.03657	1	0.997755	99.9993
GOTERM_CC_FAT	GO:0044430~cytoskeletal part	3	6.52174	0.773505	TUBB2A, IL1RL1, KRT8	38	952	12782	1.05998	1	0.999737	100
GOTERM_CC_FAT	GO:0005856~cytoskeleton	3	6.52174	0.920561	TUBB2A, IL1RL1, KRT8	38	1381	12782	0.730706	1	0.999997	100
Annotation Cluster 15	Enrichment Score: 0.054826588911459896
Category	Term	Count	%	PValue	Genes	List Total	Pop Hits	Pop Total	Fold Enrichment	Bonferroni	Benjamini	FDR
SP_PIR_KEYWORDS	nucleotide-binding	4	8.69565	0.724834	TUBB2A, PEX6, SLC27A6, RASD1	43	1686	19235	1.06127	1	0.99982	100
GOTERM_MF_FAT	GO:0000166~nucleotide binding	4	8.69565	0.899444	TUBB2A, PEX6, SLC27A6, RASD1	30	2245	12983	0.771076	1	1	100
GOTERM_MF_FAT	GO:0032553~ribonucleotide binding	3	6.52174	0.930811	TUBB2A, PEX6, RASD1	30	1836	12983	0.707135	1	1	100
GOTERM_MF_FAT	GO:0032555~purine ribonucleotide binding	3	6.52174	0.930811	TUBB2A, PEX6, RASD1	30	1836	12983	0.707135	1	1	100
GOTERM_MF_FAT	GO:0017076~purine nucleotide binding	3	6.52174	0.941741	TUBB2A, PEX6, RASD1	30	1918	12983	0.676903	1	1	100
